# Supplementary material for: Acetonitrile­dicarbon­yl(η5-penta­methyl­cyclo­penta­dien­yl)iron(II) tetra­fluorido­borate
Source: Acta Crystallogr Sect E Struct Rep Online. 2011 Jun 18;67(Pt 7):m924. doi: 10.1107/S1600536811021350 (PMC3151746; doi:10.1107/S1600536811021350)
Supplement: Supplementary file 1 [file e-67-0m924-sup1.cif]

##############################################################################
#                                                                            #
# This CIF contains the data in a paper accepted for publication in          #
# Acta Crystallographica Section E. It conforms to the requirements of       #
# Notes for Authors for Acta Crystallographica Section E, and has been       #
# peer reviewed under the auspices of the IUCr Commission on Journals.       #
#                                                                            #
# Full details of the Crystallographic Information File format               #
# are given in the paper "The Crystallographic Information File (CIF):       #
# a New Standard Archive File for Crystallography" by S. R. Hall, F. H.      #
# Allen and I. D. Brown [Acta Cryst. (1991), A47, 655-685].                  #
#                                                                            #
# The current version of the core CIF dictionary is obtainable from          #
# ftp://ftp.iucr.org/pub/cif_core.dic.                                       #
#                                                                            #
# Software is freely available for graphical display of the structure(s)     #
# in this CIF. For information consult the CIF software page                 #
# http://www.iucr.org/resources/cif/software.                                #
#                                                                            #
# This file may be used for bona fide research purposes within the           #
# scientific community so long as proper attribution is given to the journal # 
# article from which it was obtained.                                        #
#                                                                            #
##############################################################################
data_global
_audit_creation_method     'manual editing of form.cif (version 2.0)'
_journal_data_validation_number     ?
_journal_date_recd_electronic     2011-05-20
_journal_date_accepted     2011-06-02
_journal_name_full     'Acta Crystallographica, Section E'
_journal_year     2011
_journal_volume     67
_journal_issue      7
_journal_page_first     m924
_journal_page_last     m924
_journal_paper_category     QM
_journal_coeditor_code     HG5040
_publ_contact_author_name
; Dr Muhammad D. Bala
;
_publ_contact_author_address
; School of Chemistry,
  University of KwaZulu-Natal,
  Westville Campus, Private Bag X54001
  Durban 4000,
  South Africa
;
_publ_contact_author_email     bala@ukzn.ac.za
_publ_contact_author_fax     '+27312603091'
_publ_contact_author_phone     '+27312602616'
_publ_section_title
;
Acetonitriledicarbonyl(\h^5^-pentamethylcyclopentadienyl)iron(II)
tetrafluoridoborate
;
loop_
    _publ_author_name
    _publ_author_footnote
    _publ_author_address
    'M'thiruaine, Cyprian M.' .
;
School of Chemistry,
University of KwaZulu-Natal,
Westville Campus, Private Bag X54001
Durban 4000,
South Africa
;
    'Friedrich, Holger B.' .
;
School of Chemistry,
University of KwaZulu-Natal,
Westville Campus, Private Bag X54001
Durban 4000,
South Africa
;
    'Changamu, Evans O.' .
;
Chemistry Department,
Kenyatta University,
PO Box 43844, Nairobi
Kenya
;
    'Bala, Muhammad D.' .
;
School of Chemistry,
University of KwaZulu-Natal,
Westville Campus, Private Bag X54001
Durban 4000,
South Africa
;
data_I
_chemical_name_systematic
;
Acetonitriledicarbonyl(\h^5^-pentamethylcyclopentadienyl)iron(II)
tetrafluoridoborate
;
_chemical_name_common     ?
_chemical_formula_moiety     'C14 H18 Fe N O2 +, B F4 -'
_chemical_formula_sum     'C14 H18 B F4 Fe N O2'
_chemical_formula_iupac     '[Fe (C10 H15) (C2 H3 N) (C O)2] B F4'
_chemical_formula_weight     374.95
_chemical_melting_point     ?
_symmetry_cell_setting     orthorhombic
_symmetry_space_group_name_H-M     'P na 21'
_symmetry_space_group_name_Hall     'P 2c -2n'
loop_
    _symmetry_equiv_pos_as_xyz
    'x, y, z'
    '-x, -y, z+1/2'
    'x+1/2, -y+1/2, z'
    '-x+1/2, y+1/2, z+1/2'
_cell_length_a     17.6211(17)
_cell_length_b     6.5141(7)
_cell_length_c     14.5794(13)
_cell_angle_alpha     90.00
_cell_angle_beta     90.00
_cell_angle_gamma     90.00
_cell_volume     1673.5(3)
_cell_formula_units_Z     4
_cell_measurement_reflns_used     3473
_cell_measurement_theta_min     2.31
_cell_measurement_theta_max     28.22
_cell_measurement_temperature     173(2)
_exptl_crystal_description     plate
_exptl_crystal_colour     yellow
_exptl_crystal_size_max     0.54
_exptl_crystal_size_mid     0.34
_exptl_crystal_size_min     0.12
_exptl_crystal_density_diffrn     1.488
_exptl_crystal_density_meas     ?
_exptl_crystal_density_method     'not measured'
_exptl_crystal_F_000     768
_exptl_absorpt_coefficient_mu     0.946
_exptl_absorpt_correction_type     integration
_exptl_absorpt_process_details
;
(XPREP; Bruker, 2005)
;
_exptl_absorpt_correction_T_min     0.6290
_exptl_absorpt_correction_T_max     0.8949
_exptl_special_details
;
Face indexed absorption corrections carried out with XPREP (Bruker 2005).
;
_diffrn_ambient_temperature     173(2)
_diffrn_radiation_type     MoK\a
_diffrn_radiation_wavelength     0.71073
_diffrn_radiation_source     'fine-focus sealed tube'
_diffrn_radiation_monochromator     graphite
_diffrn_measurement_device_type     'Bruker APEXII CCD'
_diffrn_measurement_method     '\f and \w'
_diffrn_detector_area_resol_mean     ?
_diffrn_reflns_number     9060
_diffrn_reflns_av_R_equivalents     0.0440
_diffrn_reflns_av_sigmaI/netI     0.0536
_diffrn_reflns_theta_min     2.31
_diffrn_reflns_theta_max     28.00
_diffrn_reflns_theta_full     28.00
_diffrn_measured_fraction_theta_max     0.999
_diffrn_measured_fraction_theta_full     0.999
_diffrn_reflns_limit_h_min     -23
_diffrn_reflns_limit_h_max     22
_diffrn_reflns_limit_k_min     -8
_diffrn_reflns_limit_k_max     6
_diffrn_reflns_limit_l_min     -19
_diffrn_reflns_limit_l_max     12
_diffrn_standards_number     0
_diffrn_standards_interval_count     ?
_diffrn_standards_interval_time     ?
_diffrn_standards_decay_%     ?
_refine_special_details
;
Refinement of <i>F</i>^2^ against ALL reflections. The weighted <i>R</i>-factor
<i>wR</i> and goodness of fit <i>S</i> are based on <i>F</i>^2^, conventional
<i>R</i>-factors <i>R</i> are based on <i>F</i>, with <i>F</i> set to zero for
negative <i>F</i>^2^. The threshold expression of <i>F</i>^2^ >
\s(<i>F</i>^2^) is used only for calculating <i>R</i>-factors(gt) <i>etc</i>.
and is not relevant to the choice of reflections for refinement.
<i>R</i>-factors based on <i>F</i>^2^ are statistically about twice as large
as those based on <i>F</i>, and <i>R</i>- factors based on ALL data will be
even larger.
;
_reflns_number_total     3496
_reflns_number_gt     2941
_reflns_threshold_expression     I>2\s(I)
_refine_ls_structure_factor_coef     Fsqd
_refine_ls_matrix_type     full
_refine_ls_R_factor_all     0.0550
_refine_ls_R_factor_gt     0.0441
_refine_ls_wR_factor_gt     0.1120
_refine_ls_wR_factor_ref     0.1197
_refine_ls_goodness_of_fit_ref     1.077
_refine_ls_restrained_S_all     1.077
_refine_ls_number_reflns     3496
_refine_ls_number_parameters     214
_refine_ls_number_restraints     1
_refine_ls_hydrogen_treatment     constr
_refine_ls_weighting_scheme     calc
_refine_ls_weighting_details
         'calc w=1/[\s^2^(Fo^2^)+(0.0515P)^2^+1.3720P] where P=(Fo^2^+2Fc^2^)/3'
_atom_sites_solution_hydrogens     geom
_atom_sites_solution_primary     direct
_atom_sites_solution_secondary     difmap
_refine_ls_shift/su_max     0.001
_refine_ls_shift/su_mean     0.000
_refine_diff_density_max     0.760
_refine_diff_density_min     -0.394
_refine_ls_extinction_method     none
_refine_ls_extinction_coef     ?
_refine_ls_abs_structure_details     'Flack (1983), 13942 Friedel pairs'
_refine_ls_abs_structure_Flack     -0.02(3)
loop_
    _atom_type_symbol
    _atom_type_description
    _atom_type_scat_dispersion_real
    _atom_type_scat_dispersion_imag
    _atom_type_scat_source
    'C' 'C' 0.0033 0.0016
                         'International Tables Vol C Tables 4.2.6.8 and 6.1.1.4'
    'H' 'H' 0.0000 0.0000
                         'International Tables Vol C Tables 4.2.6.8 and 6.1.1.4'
    'B' 'B' 0.0013 0.0007
                         'International Tables Vol C Tables 4.2.6.8 and 6.1.1.4'
    'N' 'N' 0.0061 0.0033
                         'International Tables Vol C Tables 4.2.6.8 and 6.1.1.4'
    'O' 'O' 0.0106 0.0060
                         'International Tables Vol C Tables 4.2.6.8 and 6.1.1.4'
    'F' 'F' 0.0171 0.0103
                         'International Tables Vol C Tables 4.2.6.8 and 6.1.1.4'
    'Fe' 'Fe' 0.3463 0.8444
                         'International Tables Vol C Tables 4.2.6.8 and 6.1.1.4'
_computing_data_collection     'APEX2 (Bruker, 2005)'
_computing_cell_refinement     'SAINT-Plus (Bruker, 2005)'
_computing_data_reduction     'SAINT-Plus (Bruker, 2005)'
_computing_structure_solution     'SHELXTL (Sheldrick, 2008)'
_computing_structure_refinement     'SHELXTL (Sheldrick, 2008)'
_computing_molecular_graphics     'ORTEP-3 (Farrugia, 1997)'
_computing_publication_material     'SHELXTL (Sheldrick, 2008)'
loop_
    _atom_site_type_symbol
    _atom_site_label
    _atom_site_fract_x
    _atom_site_fract_y
    _atom_site_fract_z
    _atom_site_U_iso_or_equiv
    _atom_site_adp_type
    _atom_site_calc_flag
    _atom_site_refinement_flags
    _atom_site_occupancy
    _atom_site_symmetry_multiplicity
    _atom_site_disorder_assembly
    _atom_site_disorder_group
    C C1 0.09216(16) 0.7960(5) 0.3098(3) 0.0239(6) Uani d . 1 1 . .
    C C2 0.02658(19) 0.8041(6) 0.3681(3) 0.0262(8) Uani d . 1 1 . .
    C C3 -0.03861(16) 0.7629(5) 0.3117(4) 0.0257(6) Uani d . 1 1 . .
    C C4 -0.0122(2) 0.7201(6) 0.2209(3) 0.0260(8) Uani d . 1 1 . .
    C C5 0.0690(2) 0.7432(6) 0.2201(3) 0.0254(7) Uani d . 1 1 . .
    C C6 0.1726(2) 0.8390(7) 0.3396(3) 0.0400(11) Uani d . 1 1 . .
    H H6A 0.2067 0.7375 0.3121 0.060 Uiso calc R 1 1 . .
    H H6B 0.1759 0.8306 0.4066 0.060 Uiso calc R 1 1 . .
    H H6C 0.1873 0.9769 0.3195 0.060 Uiso calc R 1 1 . .
    C C7 0.0265(3) 0.8621(8) 0.4661(3) 0.0427(11) Uani d . 1 1 . .
    H H7A 0.0329 1.0111 0.4716 0.064 Uiso calc R 1 1 . .
    H H7B 0.0684 0.7925 0.4975 0.064 Uiso calc R 1 1 . .
    H H7C -0.0217 0.8214 0.4940 0.064 Uiso calc R 1 1 . .
    C C8 -0.1200(2) 0.7710(7) 0.3400(3) 0.0426(12) Uani d . 1 1 . .
    H H8A -0.1402 0.9086 0.3282 0.064 Uiso calc R 1 1 . .
    H H8B -0.1241 0.7400 0.4056 0.064 Uiso calc R 1 1 . .
    H H8C -0.1491 0.6698 0.3048 0.064 Uiso calc R 1 1 . .
    C C9 -0.0613(3) 0.6839(7) 0.1391(3) 0.0379(10) Uani d . 1 1 . .
    H H9A -0.0798 0.8157 0.1156 0.057 Uiso calc R 1 1 . .
    H H9B -0.1046 0.5978 0.1566 0.057 Uiso calc R 1 1 . .
    H H9C -0.0318 0.6143 0.0913 0.057 Uiso calc R 1 1 . .
    C C10 0.1205(3) 0.7291(7) 0.1393(3) 0.0405(11) Uani d . 1 1 . .
    H H10A 0.1273 0.8659 0.1126 0.061 Uiso calc R 1 1 . .
    H H10B 0.0982 0.6371 0.0934 0.061 Uiso calc R 1 1 . .
    H H10C 0.1698 0.6750 0.1588 0.061 Uiso calc R 1 1 . .
    C C11 -0.0393(2) 0.3667(7) 0.3676(3) 0.0331(9) Uani d . 1 1 . .
    C C12 0.0500(2) 0.3192(6) 0.2248(3) 0.0335(9) Uani d . 1 1 . .
    C C13 0.1669(2) 0.3605(6) 0.4320(3) 0.0284(8) Uani d . 1 1 . .
    C C14 0.2331(2) 0.3052(8) 0.4861(4) 0.0452(12) Uani d . 1 1 . .
    H H14A 0.2780 0.3025 0.4465 0.068 Uiso calc R 1 1 . .
    H H14B 0.2255 0.1692 0.5133 0.068 Uiso calc R 1 1 . .
    H H14C 0.2404 0.4065 0.5350 0.068 Uiso calc R 1 1 . .
    B B1 0.2910(3) 0.2863(8) 0.1717(4) 0.0432(13) Uani d . 1 1 . .
    N N1 0.11513(17) 0.4097(5) 0.3903(2) 0.0265(7) Uani d . 1 1 . .
    O O1 -0.08715(17) 0.2810(5) 0.4027(3) 0.0530(9) Uani d . 1 1 . .
    O O2 0.0583(3) 0.2069(5) 0.1657(3) 0.0575(10) Uani d . 1 1 . .
    F F1 0.2517(3) 0.3976(10) 0.2318(4) 0.126(2) Uani d . 1 1 . .
    F F2 0.2748(3) 0.0894(7) 0.1790(5) 0.1188(19) Uani d . 1 1 . .
    F F3 0.3707(2) 0.3066(8) 0.1896(4) 0.1167(19) Uani d . 1 1 . .
    F F4 0.2819(4) 0.3427(15) 0.0873(5) 0.189(4) Uani d . 1 1 . .
    Fe Fe1 0.03492(2) 0.50825(7) 0.31236(7) 0.02001(13) Uani d . 1 1 . .
loop_
    _atom_site_aniso_label
    _atom_site_aniso_U_11
    _atom_site_aniso_U_22
    _atom_site_aniso_U_33
    _atom_site_aniso_U_12
    _atom_site_aniso_U_13
    _atom_site_aniso_U_23
    C1 0.0235(13) 0.0212(14) 0.0270(16) -0.0015(11) -0.0006(18) 0.002(2)
    C2 0.0246(16) 0.0246(18) 0.029(2) 0.0019(14) 0.0012(14) -0.0014(16)
    C3 0.0218(13) 0.0250(14) 0.0302(17) 0.0031(11) 0.0037(17) 0.004(2)
    C4 0.0314(17) 0.0213(18) 0.0254(19) 0.0015(14) -0.0026(15) 0.0044(15)
    C5 0.0299(17) 0.0209(17) 0.0255(19) 0.0003(14) 0.0035(15) 0.0024(15)
    C6 0.0243(16) 0.034(2) 0.061(3) -0.0084(16) -0.0037(16) 0.001(2)
    C7 0.058(3) 0.043(3) 0.026(2) 0.009(2) 0.0010(19) -0.007(2)
    C8 0.0250(17) 0.044(2) 0.059(3) 0.0083(16) 0.0072(17) 0.008(2)
    C9 0.045(2) 0.035(2) 0.034(2) -0.0034(19) -0.0151(19) 0.0082(19)
    C10 0.046(2) 0.039(2) 0.037(2) 0.0038(19) 0.0203(19) 0.007(2)
    C11 0.0275(17) 0.030(2) 0.042(3) -0.0028(15) -0.0055(16) 0.0076(19)
    C12 0.044(2) 0.028(2) 0.028(2) 0.0049(17) -0.0081(17) 0.0039(18)
    C13 0.0223(16) 0.033(2) 0.030(2) 0.0013(15) -0.0033(14) 0.0001(17)
    C14 0.032(2) 0.055(3) 0.049(3) 0.015(2) -0.0176(19) -0.002(2)
    B1 0.056(3) 0.032(3) 0.042(3) 0.009(2) 0.013(2) 0.002(2)
    N1 0.0285(15) 0.0268(16) 0.0242(17) 0.0001(13) 0.0015(12) 0.0015(13)
    O1 0.0375(16) 0.052(2) 0.069(2) -0.0149(15) 0.0089(17) 0.0209(19)
    O2 0.096(3) 0.0380(19) 0.038(2) 0.0189(19) -0.0112(19) -0.0144(17)
    F1 0.094(3) 0.146(4) 0.137(5) 0.048(3) -0.003(3) -0.081(4)
    F2 0.100(3) 0.068(3) 0.188(6) -0.008(3) 0.037(3) 0.015(4)
    F3 0.067(2) 0.107(4) 0.175(5) 0.009(2) 0.000(3) -0.041(4)
    F4 0.192(7) 0.256(9) 0.120(6) 0.030(6) 0.020(5) 0.109(6)
    Fe1 0.01998(19) 0.0212(2) 0.0188(2) -0.00051(17) -0.0013(3) 0.0014(2)
_geom_special_details
;
All e.s.d.'s (except the e.s.d. in the dihedral angle between two l.s. planes)
are estimated using the full covariance matrix. The cell e.s.d.'s are taken
into account individually in the estimation of e.s.d.'s in distances, angles
and torsion angles; correlations between e.s.d.'s in cell parameters are only
used when they are defined by crystal symmetry. An approximate (isotropic)
treatment of cell e.s.d.'s is used for estimating e.s.d.'s involving l.s.
planes.
;
loop_
    _geom_bond_atom_site_label_1
    _geom_bond_atom_site_label_2
    _geom_bond_site_symmetry_2
    _geom_bond_distance
    _geom_bond_publ_flag
    C1 C5 . 1.413(6) ?
    C1 C2 . 1.436(5) ?
    C1 C6 . 1.508(5) ?
    C1 Fe1 . 2.129(3) ?
    C2 C3 . 1.438(5) ?
    C2 C7 . 1.477(6) ?
    C2 Fe1 . 2.097(4) ?
    C3 C4 . 1.431(7) ?
    C3 C8 . 1.493(5) ?
    C3 Fe1 . 2.105(3) ?
    C4 C5 . 1.439(5) ?
    C4 C9 . 1.493(6) ?
    C4 Fe1 . 2.091(4) ?
    C5 C10 . 1.490(5) ?
    C5 Fe1 . 2.124(4) ?
    C6 H6A . 0.9800 ?
    C6 H6B . 0.9800 ?
    C6 H6C . 0.9800 ?
    C7 H7A . 0.9800 ?
    C7 H7B . 0.9800 ?
    C7 H7C . 0.9800 ?
    C8 H8A . 0.9800 ?
    C8 H8B . 0.9800 ?
    C8 H8C . 0.9800 ?
    C9 H9A . 0.9800 ?
    C9 H9B . 0.9800 ?
    C9 H9C . 0.9800 ?
    C10 H10A . 0.9800 ?
    C10 H10B . 0.9800 ?
    C10 H10C . 0.9800 ?
    C11 O1 . 1.134(5) ?
    C11 Fe1 . 1.791(4) ?
    C12 O2 . 1.140(6) ?
    C12 Fe1 . 1.793(5) ?
    C13 N1 . 1.143(5) ?
    C13 C14 . 1.453(5) ?
    C14 H14A . 0.9800 ?
    C14 H14B . 0.9800 ?
    C14 H14C . 0.9800 ?
    B1 F4 . 1.295(9) ?
    B1 F2 . 1.318(7) ?
    B1 F1 . 1.332(7) ?
    B1 F3 . 1.433(7) ?
    N1 Fe1 . 1.924(3) ?
loop_
    _geom_angle_atom_site_label_1
    _geom_angle_atom_site_label_2
    _geom_angle_atom_site_label_3
    _geom_angle_site_symmetry_1
    _geom_angle_site_symmetry_3
    _geom_angle
    _geom_angle_publ_flag
    C5 C1 C2 . . 108.9(3) ?
    C5 C1 C6 . . 125.7(4) ?
    C2 C1 C6 . . 125.4(4) ?
    C5 C1 Fe1 . . 70.4(2) ?
    C2 C1 Fe1 . . 68.9(2) ?
    C6 C1 Fe1 . . 127.1(3) ?
    C1 C2 C3 . . 107.3(4) ?
    C1 C2 C7 . . 125.6(4) ?
    C3 C2 C7 . . 126.9(4) ?
    C1 C2 Fe1 . . 71.4(2) ?
    C3 C2 Fe1 . . 70.3(2) ?
    C7 C2 Fe1 . . 127.6(3) ?
    C4 C3 C2 . . 107.8(3) ?
    C4 C3 C8 . . 125.1(4) ?
    C2 C3 C8 . . 127.0(5) ?
    C4 C3 Fe1 . . 69.5(2) ?
    C2 C3 Fe1 . . 69.69(19) ?
    C8 C3 Fe1 . . 128.2(3) ?
    C3 C4 C5 . . 108.1(3) ?
    C3 C4 C9 . . 125.6(4) ?
    C5 C4 C9 . . 125.9(4) ?
    C3 C4 Fe1 . . 70.6(2) ?
    C5 C4 Fe1 . . 71.3(2) ?
    C9 C4 Fe1 . . 129.5(3) ?
    C1 C5 C4 . . 107.8(3) ?
    C1 C5 C10 . . 124.8(4) ?
    C4 C5 C10 . . 127.3(4) ?
    C1 C5 Fe1 . . 70.8(2) ?
    C4 C5 Fe1 . . 68.8(2) ?
    C10 C5 Fe1 . . 128.9(3) ?
    C1 C6 H6A . . 109.5 ?
    C1 C6 H6B . . 109.5 ?
    H6A C6 H6B . . 109.5 ?
    C1 C6 H6C . . 109.5 ?
    H6A C6 H6C . . 109.5 ?
    H6B C6 H6C . . 109.5 ?
    C2 C7 H7A . . 109.5 ?
    C2 C7 H7B . . 109.5 ?
    H7A C7 H7B . . 109.5 ?
    C2 C7 H7C . . 109.5 ?
    H7A C7 H7C . . 109.5 ?
    H7B C7 H7C . . 109.5 ?
    C3 C8 H8A . . 109.5 ?
    C3 C8 H8B . . 109.5 ?
    H8A C8 H8B . . 109.5 ?
    C3 C8 H8C . . 109.5 ?
    H8A C8 H8C . . 109.5 ?
    H8B C8 H8C . . 109.5 ?
    C4 C9 H9A . . 109.5 ?
    C4 C9 H9B . . 109.5 ?
    H9A C9 H9B . . 109.5 ?
    C4 C9 H9C . . 109.5 ?
    H9A C9 H9C . . 109.5 ?
    H9B C9 H9C . . 109.5 ?
    C5 C10 H10A . . 109.5 ?
    C5 C10 H10B . . 109.5 ?
    H10A C10 H10B . . 109.5 ?
    C5 C10 H10C . . 109.5 ?
    H10A C10 H10C . . 109.5 ?
    H10B C10 H10C . . 109.5 ?
    O1 C11 Fe1 . . 178.5(4) ?
    O2 C12 Fe1 . . 176.2(4) ?
    N1 C13 C14 . . 178.0(5) ?
    C13 C14 H14A . . 109.5 ?
    C13 C14 H14B . . 109.5 ?
    H14A C14 H14B . . 109.5 ?
    C13 C14 H14C . . 109.5 ?
    H14A C14 H14C . . 109.5 ?
    H14B C14 H14C . . 109.5 ?
    F4 B1 F2 . . 109.0(7) ?
    F4 B1 F1 . . 113.9(6) ?
    F2 B1 F1 . . 111.4(6) ?
    F4 B1 F3 . . 105.6(6) ?
    F2 B1 F3 . . 106.7(5) ?
    F1 B1 F3 . . 109.9(5) ?
    C13 N1 Fe1 . . 174.2(3) ?
    C11 Fe1 C12 . . 94.3(2) ?
    C11 Fe1 N1 . . 95.67(17) ?
    C12 Fe1 N1 . . 94.73(16) ?
    C11 Fe1 C4 . . 109.68(17) ?
    C12 Fe1 C4 . . 93.34(18) ?
    N1 Fe1 C4 . . 152.70(14) ?
    C11 Fe1 C2 . . 104.35(18) ?
    C12 Fe1 C2 . . 156.57(19) ?
    N1 Fe1 C2 . . 97.42(15) ?
    C4 Fe1 C2 . . 67.22(16) ?
    C11 Fe1 C3 . . 87.62(17) ?
    C12 Fe1 C3 . . 129.0(2) ?
    N1 Fe1 C3 . . 135.88(18) ?
    C4 Fe1 C3 . . 39.87(19) ?
    C2 Fe1 C3 . . 40.03(15) ?
    C11 Fe1 C5 . . 149.54(17) ?
    C12 Fe1 C5 . . 90.14(18) ?
    N1 Fe1 C5 . . 114.01(14) ?
    C4 Fe1 C5 . . 39.90(15) ?
    C2 Fe1 C5 . . 66.62(15) ?
    C3 Fe1 C5 . . 66.63(16) ?
    C11 Fe1 C1 . . 143.80(19) ?
    C12 Fe1 C1 . . 121.48(19) ?
    N1 Fe1 C1 . . 87.48(14) ?
    C4 Fe1 C1 . . 66.16(15) ?
    C2 Fe1 C1 . . 39.71(14) ?
    C3 Fe1 C1 . . 66.28(12) ?
    C5 Fe1 C1 . . 38.80(17) ?
loop_
    _geom_torsion_atom_site_label_1
    _geom_torsion_atom_site_label_2
    _geom_torsion_atom_site_label_3
    _geom_torsion_atom_site_label_4
    _geom_torsion_site_symmetry_1
    _geom_torsion_site_symmetry_2
    _geom_torsion_site_symmetry_3
    _geom_torsion_site_symmetry_4
    _geom_torsion
    _geom_torsion_publ_flag
    C5 C1 C2 C3 . . . . -2.2(4) ?
    C6 C1 C2 C3 . . . . 177.2(3) ?
    Fe1 C1 C2 C3 . . . . -61.4(2) ?
    C5 C1 C2 C7 . . . . -177.4(4) ?
    C6 C1 C2 C7 . . . . 2.1(6) ?
    Fe1 C1 C2 C7 . . . . 123.4(4) ?
    C5 C1 C2 Fe1 . . . . 59.2(2) ?
    C6 C1 C2 Fe1 . . . . -121.3(4) ?
    C1 C2 C3 C4 . . . . 2.8(4) ?
    C7 C2 C3 C4 . . . . 177.9(4) ?
    Fe1 C2 C3 C4 . . . . -59.3(2) ?
    C1 C2 C3 C8 . . . . -174.8(3) ?
    C7 C2 C3 C8 . . . . 0.3(7) ?
    Fe1 C2 C3 C8 . . . . 123.1(4) ?
    C1 C2 C3 Fe1 . . . . 62.1(3) ?
    C7 C2 C3 Fe1 . . . . -122.8(4) ?
    C2 C3 C4 C5 . . . . -2.4(4) ?
    C8 C3 C4 C5 . . . . 175.3(3) ?
    Fe1 C3 C4 C5 . . . . -61.8(2) ?
    C2 C3 C4 C9 . . . . -175.4(4) ?
    C8 C3 C4 C9 . . . . 2.3(6) ?
    Fe1 C3 C4 C9 . . . . 125.2(4) ?
    C2 C3 C4 Fe1 . . . . 59.4(2) ?
    C8 C3 C4 Fe1 . . . . -122.9(4) ?
    C2 C1 C5 C4 . . . . 0.8(4) ?
    C6 C1 C5 C4 . . . . -178.7(3) ?
    Fe1 C1 C5 C4 . . . . 59.1(2) ?
    C2 C1 C5 C10 . . . . 177.1(4) ?
    C6 C1 C5 C10 . . . . -2.4(6) ?
    Fe1 C1 C5 C10 . . . . -124.6(4) ?
    C2 C1 C5 Fe1 . . . . -58.3(3) ?
    C6 C1 C5 Fe1 . . . . 122.2(3) ?
    C3 C4 C5 C1 . . . . 1.0(4) ?
    C9 C4 C5 C1 . . . . 174.0(4) ?
    Fe1 C4 C5 C1 . . . . -60.3(3) ?
    C3 C4 C5 C10 . . . . -175.2(4) ?
    C9 C4 C5 C10 . . . . -2.2(7) ?
    Fe1 C4 C5 C10 . . . . 123.5(4) ?
    C3 C4 C5 Fe1 . . . . 61.3(2) ?
    C9 C4 C5 Fe1 . . . . -125.7(4) ?
    C3 C4 Fe1 C11 . . . . 60.2(3) ?
    C5 C4 Fe1 C11 . . . . 178.1(2) ?
    C9 C4 Fe1 C11 . . . . -60.4(4) ?
    C3 C4 Fe1 C12 . . . . 155.9(2) ?
    C5 C4 Fe1 C12 . . . . -86.2(3) ?
    C9 C4 Fe1 C12 . . . . 35.3(4) ?
    C3 C4 Fe1 N1 . . . . -97.0(4) ?
    C5 C4 Fe1 N1 . . . . 20.8(4) ?
    C9 C4 Fe1 N1 . . . . 142.4(4) ?
    C3 C4 Fe1 C2 . . . . -37.6(2) ?
    C5 C4 Fe1 C2 . . . . 80.3(2) ?
    C9 C4 Fe1 C2 . . . . -158.2(4) ?
    C5 C4 Fe1 C3 . . . . 117.9(3) ?
    C9 C4 Fe1 C3 . . . . -120.6(5) ?
    C3 C4 Fe1 C5 . . . . -117.9(3) ?
    C9 C4 Fe1 C5 . . . . 121.6(5) ?
    C3 C4 Fe1 C1 . . . . -81.0(2) ?
    C5 C4 Fe1 C1 . . . . 36.9(2) ?
    C9 C4 Fe1 C1 . . . . 158.4(4) ?
    C1 C2 Fe1 C11 . . . . 174.8(2) ?
    C3 C2 Fe1 C11 . . . . -68.2(3) ?
    C7 C2 Fe1 C11 . . . . 53.7(4) ?
    C1 C2 Fe1 C12 . . . . -43.7(5) ?
    C3 C2 Fe1 C12 . . . . 73.3(5) ?
    C7 C2 Fe1 C12 . . . . -164.7(4) ?
    C1 C2 Fe1 N1 . . . . 76.9(2) ?
    C3 C2 Fe1 N1 . . . . -166.0(2) ?
    C7 C2 Fe1 N1 . . . . -44.1(4) ?
    C1 C2 Fe1 C4 . . . . -79.6(2) ?
    C3 C2 Fe1 C4 . . . . 37.4(2) ?
    C7 C2 Fe1 C4 . . . . 159.4(4) ?
    C1 C2 Fe1 C3 . . . . -117.0(4) ?
    C7 C2 Fe1 C3 . . . . 121.9(5) ?
    C1 C2 Fe1 C5 . . . . -36.1(2) ?
    C3 C2 Fe1 C5 . . . . 81.0(3) ?
    C7 C2 Fe1 C5 . . . . -157.1(4) ?
    C3 C2 Fe1 C1 . . . . 117.0(4) ?
    C7 C2 Fe1 C1 . . . . -121.0(4) ?
    C4 C3 Fe1 C11 . . . . -125.1(3) ?
    C2 C3 Fe1 C11 . . . . 115.8(3) ?
    C8 C3 Fe1 C11 . . . . -5.9(5) ?
    C4 C3 Fe1 C12 . . . . -31.6(3) ?
    C2 C3 Fe1 C12 . . . . -150.7(3) ?
    C8 C3 Fe1 C12 . . . . 87.6(5) ?
    C4 C3 Fe1 N1 . . . . 139.2(2) ?
    C2 C3 Fe1 N1 . . . . 20.1(3) ?
    C8 C3 Fe1 N1 . . . . -101.6(4) ?
    C2 C3 Fe1 C4 . . . . -119.1(3) ?
    C8 C3 Fe1 C4 . . . . 119.2(5) ?
    C4 C3 Fe1 C2 . . . . 119.1(3) ?
    C8 C3 Fe1 C2 . . . . -121.7(6) ?
    C4 C3 Fe1 C5 . . . . 38.2(2) ?
    C2 C3 Fe1 C5 . . . . -80.9(2) ?
    C8 C3 Fe1 C5 . . . . 157.3(5) ?
    C4 C3 Fe1 C1 . . . . 80.6(2) ?
    C2 C3 Fe1 C1 . . . . -38.4(2) ?
    C8 C3 Fe1 C1 . . . . -160.2(5) ?
    C1 C5 Fe1 C11 . . . . 115.2(4) ?
    C4 C5 Fe1 C11 . . . . -3.6(5) ?
    C10 C5 Fe1 C11 . . . . -125.1(5) ?
    C1 C5 Fe1 C12 . . . . -146.1(2) ?
    C4 C5 Fe1 C12 . . . . 95.0(2) ?
    C10 C5 Fe1 C12 . . . . -26.4(4) ?
    C1 C5 Fe1 N1 . . . . -50.9(2) ?
    C4 C5 Fe1 N1 . . . . -169.7(2) ?
    C10 C5 Fe1 N1 . . . . 68.8(4) ?
    C1 C5 Fe1 C4 . . . . 118.8(3) ?
    C10 C5 Fe1 C4 . . . . -121.5(5) ?
    C1 C5 Fe1 C2 . . . . 36.89(19) ?
    C4 C5 Fe1 C2 . . . . -81.9(2) ?
    C10 C5 Fe1 C2 . . . . 156.6(4) ?
    C1 C5 Fe1 C3 . . . . 80.7(2) ?
    C4 C5 Fe1 C3 . . . . -38.1(2) ?
    C10 C5 Fe1 C3 . . . . -159.6(4) ?
    C4 C5 Fe1 C1 . . . . -118.8(3) ?
    C10 C5 Fe1 C1 . . . . 119.7(5) ?
    C5 C1 Fe1 C11 . . . . -129.0(3) ?
    C2 C1 Fe1 C11 . . . . -8.6(4) ?
    C6 C1 Fe1 C11 . . . . 110.5(4) ?
    C5 C1 Fe1 C12 . . . . 40.8(3) ?
    C2 C1 Fe1 C12 . . . . 161.2(2) ?
    C6 C1 Fe1 C12 . . . . -79.7(5) ?
    C5 C1 Fe1 N1 . . . . 134.8(2) ?
    C2 C1 Fe1 N1 . . . . -104.8(2) ?
    C6 C1 Fe1 N1 . . . . 14.3(4) ?
    C5 C1 Fe1 C4 . . . . -37.9(2) ?
    C2 C1 Fe1 C4 . . . . 82.5(2) ?
    C6 C1 Fe1 C4 . . . . -158.4(5) ?
    C5 C1 Fe1 C2 . . . . -120.4(3) ?
    C6 C1 Fe1 C2 . . . . 119.1(5) ?
    C5 C1 Fe1 C3 . . . . -81.7(3) ?
    C2 C1 Fe1 C3 . . . . 38.7(3) ?
    C6 C1 Fe1 C3 . . . . 157.9(5) ?
    C2 C1 Fe1 C5 . . . . 120.4(3) ?
    C6 C1 Fe1 C5 . . . . -120.5(5) ?
