# Supplementary material for: Acetonitrile­dicarbon­yl(η5-penta­methyl­cyclo­penta­dien­yl)iron(II) tetra­fluorido­borate
Source: Acta Crystallogr Sect E Struct Rep Online. 2011 Jun 18;67(Pt 7):m924. doi: 10.1107/S1600536811021350 (PMC3151746; doi:10.1107/S1600536811021350)
Supplement: Supplementary file 2 [file e-67-0m924-Isup2.hkl]

#
# h,k,l, Fc-squared, Fo-squared, sigma(Fo-squared) and status flag
#
data_I
_shelx_title ' 11m_kznd_cyprian4_0a in Pna2(1)'
_shelx_refln_list_code          4
_shelx_F_calc_maximum      209.46
_exptl_crystal_F_000       768.00
_reflns_d_resolution_high  0.7570
 
loop_
 _symmetry_equiv_pos_as_xyz
 'x, y, z'
 '-x, -y, z+1/2'
 'x+1/2, -y+1/2, z'
 '-x+1/2, y+1/2, z+1/2'
 
_cell_length_a    17.6211
_cell_length_b     6.5141
_cell_length_c    14.5794
_cell_angle_alpha  90.000
_cell_angle_beta   90.000
_cell_angle_gamma  90.000
 
_shelx_F_squared_multiplier     1.000
 
loop_
 _refln_index_h
 _refln_index_k
 _refln_index_l
 _refln_F_squared_calc
 _refln_F_squared_meas
 _refln_F_squared_sigma
 _refln_observed_status
   2   0 -19       74.02       64.85     16.21 o
   0   1 -19      122.44      104.26     17.69 o
   1   1 -19        5.63       -0.59      9.70 o
   2   1 -19       34.48       21.38     10.29 o
   0   0 -18      574.18      713.51     53.51 o
   2   0 -18      495.63      561.91     32.70 o
   4   0 -18      268.03      318.90     36.31 o
   6   0 -18       33.62       39.21     14.33 o
   8   0 -18       14.72      -11.56     12.76 o
   1   1 -18      402.27      412.72     19.37 o
   2   1 -18       43.20       54.17     10.31 o
   3   1 -18      265.93      316.47     17.07 o
   4   1 -18       47.19       48.50     10.59 o
   5   1 -18      146.56      132.46     12.72 o
   6   1 -18        2.66       -2.80      9.32 o
   7   1 -18        5.59        2.25      9.37 o
   0   2 -18      356.86      351.75     33.98 o
   1   2 -18        7.75       -0.83      9.02 o
   2   2 -18      311.43      397.81     30.24 o
   3   2 -18        5.27       -0.66      9.12 o
   4   2 -18      223.78      209.94     14.78 o
   5   2 -18       22.23       32.61     11.74 o
   6   2 -18       35.25       41.55     15.11 o
   1   3 -18      442.12      495.31     32.12 o
   2   0 -17       99.13       93.99     14.54 o
   4   0 -17       52.69       45.69     14.65 o
   6   0 -17      170.03      153.06     17.42 o
   8   0 -17      199.22      244.17     21.02 o
  10   0 -17      434.53      473.66     98.96 o
   0   1 -17       56.53       45.79     13.06 o
   1   1 -17       33.60       54.05      9.49 o
   2   1 -17       64.72      106.13     10.75 o
   3   1 -17      134.75      133.19     11.45 o
   4   1 -17        7.55        5.81     10.85 o
   5   1 -17      312.51      334.79     16.93 o
   6   1 -17       68.09       48.00      9.74 o
   7   1 -17      574.15      575.51     23.08 o
   8   1 -17       18.80        5.04      8.92 o
   9   1 -17      374.90      368.98     24.25 o
  10   1 -17        6.32        6.55     10.69 o
   1   2 -17        7.42       -3.79      8.21 o
   2   2 -17       68.84       87.96     11.77 o
   3   2 -17       33.12       22.47      8.80 o
   4   2 -17      524.33      537.65     21.96 o
   5   2 -17       17.04       17.03      8.99 o
   6   2 -17      833.54      892.33     36.28 o
   7   2 -17        0.48        3.20     10.29 o
   8   2 -17      640.33      637.29     29.17 o
   9   2 -17        1.61       -4.24     10.28 o
   0   3 -17       39.42       47.46     13.85 o
   1   3 -17        9.35        1.25      8.60 o
   2   3 -17        1.90       -3.70      8.47 o
   3   3 -17      340.83      395.72     29.36 o
   4   3 -17        8.48        6.36     10.47 o
   5   3 -17      549.80      542.42     36.35 o
   6   3 -17        0.77      -10.01     10.49 o
   7   3 -17      379.05      429.84     24.92 o
   1   4 -17       81.71       91.31     24.21 o
   0   0 -16      563.54      571.66     43.74 o
   2   0 -16      419.47      425.31     29.09 o
   4   0 -16      416.64      481.84     27.92 o
   6   0 -16       74.84       54.70     13.21 o
   8   0 -16       75.18       61.10     13.64 o
  10   0 -16      209.73      254.09     35.04 o
  12   0 -16      443.57      468.45     42.47 o
   1   1 -16      782.47      847.10     29.09 o
   2   1 -16        0.72       -7.31      7.31 o
   3   1 -16      385.29      395.72     17.63 o
   4   1 -16       37.58       43.30      8.68 o
   5   1 -16      251.28      280.13     23.42 o
   6   1 -16        2.07       -7.68      7.68 o
   7   1 -16        4.85       -7.62      7.62 o
   8   1 -16        8.31       -1.36      7.96 o
   9   1 -16      148.46      145.08     13.65 o
  10   1 -16       26.74       27.54     12.50 o
  11   1 -16      284.44      303.70     21.33 o
  12   1 -16       35.52       47.75     11.81 o
   0   2 -16      921.16      971.04     45.94 o
   1   2 -16        0.37        1.93      7.70 o
   2   2 -16      719.29      728.67     26.09 o
   3   2 -16       41.16       23.03      8.37 o
   4   2 -16      256.56      316.37     15.85 o
   5   2 -16       56.52       71.14      9.75 o
   6   2 -16       25.39        8.40      8.20 o
   7   2 -16       50.15       60.33     15.32 o
   8   2 -16       30.79       12.60      9.87 o
   9   2 -16       46.74       23.29     10.40 o
  10   2 -16      160.36      145.19     15.63 o
  11   2 -16       17.66        3.84     17.02 o
   1   3 -16      659.40      683.99     25.25 o
   2   3 -16       18.05       18.44      8.43 o
   3   3 -16      547.59      571.36     22.44 o
   4   3 -16       21.06       24.50     10.20 o
   5   3 -16       54.34       57.95     12.27 o
   6   3 -16       52.17       42.65     10.99 o
   7   3 -16        6.70       -9.28      9.62 o
   8   3 -16       11.39      -11.78     11.78 o
   9   3 -16       26.75        7.39     11.97 o
  10   3 -16       18.87       -1.31     10.74 o
   0   4 -16      289.17      315.65     23.42 o
   1   4 -16       22.16       -2.17      8.68 o
   2   4 -16      308.21      368.12     20.84 o
   3   4 -16       24.81        8.97     10.08 o
   4   4 -16      237.09      218.28     24.22 o
   5   4 -16       16.35        7.46     10.29 o
   6   4 -16       36.74       37.37     11.33 o
   7   4 -16        8.93       -5.34     10.62 o
   2   0 -15      265.87      303.41     20.87 o
   4   0 -15      785.90      812.55     57.76 o
   6   0 -15      466.69      494.46     27.91 o
   8   0 -15      453.73      460.85     26.72 o
  10   0 -15      419.89      367.44     27.18 o
  12   0 -15      376.44      374.17     36.52 o
  14   0 -15       48.43       50.96     20.81 o
   0   1 -15      110.97      144.47     16.56 o
   1   1 -15       65.87       72.35      8.63 o
   2   1 -15        7.79       11.59      7.25 o
   3   1 -15      370.77      413.73     17.36 o
   4   1 -15       31.04       24.81      7.74 o
   5   1 -15      513.49      528.03     20.44 o
   6   1 -15       20.07       29.74      8.06 o
   7   1 -15      821.92      812.86     39.91 o
   8   1 -15       42.95       46.00     12.26 o
   9   1 -15      496.30      522.95     30.41 o
  10   1 -15       71.04       62.65     12.16 o
  11   1 -15      276.62      250.74     31.57 o
  12   1 -15       37.83       29.02     10.48 o
  13   1 -15       45.51       42.67     11.11 o
  14   1 -15       47.22       20.35     13.96 o
   1   2 -15        3.57       -5.99      6.84 o
   2   2 -15      239.12      246.16     13.30 o
   3   2 -15        2.40       -6.74      6.74 o
   4   2 -15      429.02      458.75     18.79 o
   5   2 -15       25.04       18.30      7.66 o
   6   2 -15      791.62      775.44     26.99 o
   7   2 -15        3.66        2.07      7.49 o
   8   2 -15      712.44      757.41     31.19 o
   9   2 -15       65.62       40.12     10.76 o
  10   2 -15      435.06      394.63     23.81 o
  11   2 -15       14.25       19.10     10.08 o
  12   2 -15       60.27       42.39     11.27 o
  13   2 -15        1.90       -9.61      9.61 o
   0   3 -15       20.06       18.94     13.80 o
   1   3 -15       49.87       53.45      8.61 o
   2   3 -15       29.47       23.43      8.04 o
   3   3 -15      324.02      320.71     15.60 o
   4   3 -15       54.15       71.78      9.22 o
   5   3 -15      607.57      644.96     27.61 o
   6   3 -15       22.51        5.50      8.99 o
   7   3 -15      370.08      384.11     20.66 o
   8   3 -15        8.55        8.75      9.37 o
   9   3 -15      454.12      389.20     22.58 o
  10   3 -15        3.17       -9.63      9.63 o
  11   3 -15      220.83      223.16     22.37 o
  12   3 -15       50.05       23.13     13.20 o
   1   4 -15       79.27       73.45      9.74 o
   2   4 -15       76.33       87.79     10.13 o
   3   4 -15       59.61       52.39     10.61 o
   4   4 -15      329.53      389.27     20.92 o
   5   4 -15        8.20       -3.98      9.45 o
   6   4 -15      406.53      381.61     20.97 o
   7   4 -15        0.84        2.24      9.78 o
   8   4 -15      389.72      363.86     48.52 o
   9   4 -15        2.05        8.78     10.53 o
   0   5 -15      149.65      122.32     23.78 o
   1   5 -15        3.47       -7.64     12.31 o
   2   5 -15       65.50       69.41     12.10 o
   3   5 -15       75.25       81.14     12.74 o
   4   5 -15       40.29       28.83     11.18 o
   5   5 -15      297.00      277.69     22.96 o
   0   0 -14     2380.22     2527.01    145.25 o
   2   0 -14     1790.05     1642.67     74.11 o
   4   0 -14      764.69      905.30     41.89 o
   6   0 -14       19.55       23.98     11.04 o
   8   0 -14      143.79      131.01     25.06 o
  10   0 -14      276.46      299.27     28.88 o
  12   0 -14      771.46      713.93    100.23 o
  14   0 -14      687.21      682.50     51.81 o
   1   1 -14      947.28     1024.34     32.60 o
   2   1 -14        2.07        1.66      6.50 o
   3   1 -14      565.28      587.12     23.10 o
   4   1 -14       20.54       32.79      7.11 o
   5   1 -14      144.04      200.73     11.63 o
   6   1 -14       46.51       40.20      9.26 o
   7   1 -14       25.48       20.66      7.22 o
   8   1 -14       49.29       31.98      7.56 o
   9   1 -14      143.16      150.86     10.66 o
  10   1 -14       52.86       47.54     12.99 o
  11   1 -14      351.24      342.82     20.34 o
  12   1 -14        1.87        2.28      8.94 o
  13   1 -14      614.68      639.60     40.04 o
  14   1 -14       61.40       73.62     14.55 o
  15   1 -14      387.76      396.18     37.16 o
   0   2 -14     1145.04     1177.04     51.95 o
   1   2 -14        6.01        5.18      6.41 o
   2   2 -14      689.06      680.99     23.64 o
   3   2 -14        0.99       -6.37      6.37 o
   4   2 -14      207.09      259.69     13.19 o
   5   2 -14       20.83       13.65      7.05 o
   6   2 -14       60.13       35.87      7.70 o
   7   2 -14      130.01      164.85     11.09 o
   8   2 -14        8.30        0.80      7.02 o
   9   2 -14        9.71        9.00      8.47 o
  10   2 -14      198.53      188.57     14.22 o
  11   2 -14       74.01       47.54     10.62 o
  12   2 -14      378.19      343.99     22.43 o
  13   2 -14        3.16        1.47     10.06 o
  14   2 -14      383.96      359.10     39.07 o
  15   2 -14       14.27       15.18     11.97 o
   1   3 -14     1604.33     1591.29     47.84 o
   2   3 -14        2.00        5.24      6.95 o
   3   3 -14      628.30      675.84     23.88 o
   4   3 -14       64.30       73.12      9.56 o
   5   3 -14      168.60      151.23     13.18 o
   6   3 -14      122.17      122.35     12.00 o
   7   3 -14       40.43       32.83      9.63 o
   8   3 -14      158.64      153.26     13.29 o
   9   3 -14      122.16      123.77     12.41 o
  10   3 -14        5.01        6.95      9.22 o
  11   3 -14      303.19      295.02     19.89 o
  12   3 -14        6.65       -1.47      9.44 o
  13   3 -14      270.42      225.25     25.29 o
   0   4 -14      628.88      647.52     33.33 o
   1   4 -14        4.75       -0.61      7.16 o
   2   4 -14      615.64      632.52     23.36 o
   3   4 -14       68.21       67.40     10.37 o
   4   4 -14      306.69      344.72     18.87 o
   5   4 -14       16.00       18.83      9.21 o
   6   4 -14       61.92       43.18     10.30 o
   7   4 -14        5.61        8.49      9.44 o
   8   4 -14      127.23      126.52     13.32 o
   9   4 -14        2.04       -2.38      9.45 o
  10   4 -14      176.74      159.22     15.53 o
  11   4 -14       53.70       42.94     11.44 o
   1   5 -14      104.61      100.68     12.42 o
   2   5 -14       34.31       17.74     12.23 o
   3   5 -14      248.53      255.50     24.08 o
   4   5 -14        1.87        9.04      9.72 o
   5   5 -14      188.32      185.06     15.28 o
   6   5 -14       14.04       12.60     10.30 o
   7   5 -14       43.19       42.67     11.43 o
   8   5 -14        2.94        6.24     10.46 o
   2   0 -13      804.91      877.66     40.09 o
   4   0 -13     2118.62     2264.30     92.12 o
   6   0 -13      827.16      840.56     38.89 o
   8   0 -13      757.06      738.09     46.51 o
  10   0 -13      809.77      885.64     40.99 o
  12   0 -13      221.69      226.58     43.74 o
  14   0 -13       38.87       29.30     17.41 o
  16   0 -13       55.00       48.42     20.39 o
   0   1 -13      514.86      518.20     32.70 o
   1   1 -13      109.56      142.95      9.50 o
   2   1 -13      146.95      184.74     10.51 o
   3   1 -13      484.07      438.43     16.88 o
   4   1 -13       51.30       45.27      7.11 o
   5   1 -13      989.54     1065.69     48.64 o
   6   1 -13      158.29      175.32     10.55 o
   7   1 -13      764.11      788.95     26.27 o
   8   1 -13        4.17        3.32      6.28 o
   9   1 -13      874.05      941.91     45.42 o
  10   1 -13       20.59       11.79      6.86 o
  11   1 -13      447.03      436.23     20.83 o
  12   1 -13       14.30        9.86      8.07 o
  13   1 -13       16.14       13.11      8.62 o
  14   1 -13       52.65       36.26      9.69 o
  15   1 -13       59.26       34.31     13.06 o
  16   1 -13       70.05       57.31     14.11 o
   1   2 -13       20.09       14.19      6.04 o
   2   2 -13      246.92      271.34     12.68 o
   3   2 -13       41.85       37.00      6.84 o
   4   2 -13      402.91      381.34     15.66 o
   5   2 -13      106.03       94.03      8.47 o
   6   2 -13     1210.70     1261.37     52.84 o
   7   2 -13        0.61        0.58      7.06 o
   8   2 -13     1043.49     1122.17     43.59 o
   9   2 -13       78.53       94.43     10.53 o
  10   2 -13      744.91      689.41     37.07 o
  11   2 -13       20.83       18.94      8.56 o
  12   2 -13      253.10      272.25     19.22 o
  13   2 -13       53.00       56.50     10.26 o
  14   2 -13       23.09       17.44      9.23 o
  15   2 -13       10.98        0.25      9.24 o
  16   2 -13       88.38       66.42     11.98 o
   0   3 -13      338.74      314.95     20.26 o
   1   3 -13       61.17       54.62      7.60 o
   2   3 -13       90.20      110.35      9.62 o
   3   3 -13      674.51      756.68     25.53 o
   4   3 -13       44.88       44.48      7.49 o
   5   3 -13      645.21      596.20     21.48 o
   6   3 -13       23.45       17.48      6.90 o
   7   3 -13      713.27      688.04     46.55 o
   8   3 -13       37.35       54.61      9.65 o
   9   3 -13      491.79      513.97     39.12 o
  10   3 -13       10.57       15.47      8.93 o
  11   3 -13      296.09      312.12     24.13 o
  12   3 -13        4.59       -1.97      9.22 o
  13   3 -13      116.69      121.54     21.24 o
  14   3 -13        8.03       15.69     14.51 o
  15   3 -13        4.57        4.03     22.72 o
   1   4 -13       21.73       22.38      7.30 o
   2   4 -13      232.65      227.31     12.57 o
   3   4 -13       94.54       80.54      8.81 o
   4   4 -13      262.77      295.96     16.97 o
   5   4 -13        5.05       -0.37      8.14 o
   6   4 -13      373.95      368.71     19.12 o
   7   4 -13        1.97       -8.03      8.24 o
   8   4 -13      443.42      412.27     21.05 o
   9   4 -13       17.40        0.94      8.97 o
  10   4 -13       65.03       61.74     11.02 o
  11   4 -13       15.33       16.59     10.80 o
  12   4 -13       26.63       37.52     12.15 o
  13   4 -13       38.59       16.91     10.61 o
   0   5 -13      105.34      144.02     15.91 o
   1   5 -13        2.30        9.93      8.98 o
   2   5 -13       75.82       52.78     10.44 o
   3   5 -13       85.72       98.54     21.22 o
   4   5 -13       52.42       58.28     10.78 o
   5   5 -13      441.30      473.29     22.96 o
   6   5 -13        1.74        6.54      9.47 o
   7   5 -13      951.33      998.67     39.05 o
   8   5 -13       22.33       25.25     10.21 o
   9   5 -13      462.95      442.21     28.68 o
  10   5 -13       34.06       26.57     10.86 o
   1   6 -13       57.64       32.87     13.50 o
   2   6 -13       50.01       56.22     14.41 o
   3   6 -13       64.24       81.58     12.40 o
   4   6 -13      369.53      371.22     21.17 o
   5   6 -13       26.82       21.70     10.78 o
   0   0 -12     6136.34     6283.11    344.86 o
   2   0 -12     4408.52     4877.08    190.60 o
   4   0 -12      729.22      791.44     36.32 o
   6   0 -12      185.86      199.06     14.41 o
   8   0 -12       25.20       19.51      8.98 o
  10   0 -12      377.81      416.34     23.27 o
  12   0 -12      747.55      700.77     33.62 o
  14   0 -12      679.97      631.54     45.87 o
  16   0 -12      265.79      260.35     30.15 o
  18   0 -12      218.19      163.94     25.48 o
   1   1 -12     2148.51     2181.79     62.48 o
   2   1 -12       69.42       55.35      6.95 o
   3   1 -12      922.78      962.28     30.11 o
   4   1 -12      208.58      279.52     12.52 o
   5   1 -12      154.55      153.10     14.34 o
   6   1 -12      258.85      241.42     11.51 o
   7   1 -12        8.25       -1.27      5.49 o
   8   1 -12      149.59      134.46     14.16 o
   9   1 -12       77.42       81.35     10.86 o
  10   1 -12      164.36      228.39     13.73 o
  11   1 -12      652.22      665.96     23.20 o
  12   1 -12        9.20        7.90      7.61 o
  13   1 -12      843.99      828.87     31.96 o
  14   1 -12       22.95       30.48      8.84 o
  15   1 -12      394.28      415.14     22.17 o
  16   1 -12       18.69       11.24     11.70 o
  17   1 -12      154.45      131.35     16.92 o
  18   1 -12        3.29       -2.58     12.09 o
   0   2 -12      265.42      272.78     17.25 o
   1   2 -12       23.51       44.59     10.11 o
   2   2 -12      527.02      535.16     20.22 o
   3   2 -12      215.22      221.78     12.81 o
   4   2 -12      419.52      392.55     18.12 o
   5   2 -12      181.04      191.29     10.27 o
   6   2 -12      429.72      434.31     16.61 o
   7   2 -12      100.50      102.92      8.45 o
   8   2 -12        7.29       12.15      6.12 o
   9   2 -12       19.73       14.53      6.25 o
  10   2 -12      229.54      204.76     13.73 o
  11   2 -12       20.91       23.26      8.63 o
  12   2 -12      713.29      695.14     67.65 o
  13   2 -12        8.70       11.66      8.48 o
  14   2 -12      713.85      722.45     29.90 o
  15   2 -12       15.33       18.67      9.15 o
  16   2 -12      359.23      335.68     25.46 o
  17   2 -12       15.79        9.95     12.37 o
   1   3 -12      771.24      743.13     24.58 o
   2   3 -12      115.55      111.20      8.38 o
   3   3 -12      664.34      667.52     25.93 o
   4   3 -12       28.04       35.28      6.78 o
   5   3 -12      215.41      249.01     12.18 o
   6   3 -12      437.07      399.18     15.99 o
   7   3 -12       47.85       31.72      8.49 o
   8   3 -12      417.61      449.86     20.82 o
   9   3 -12      171.10      209.50     14.05 o
  10   3 -12       33.83       31.27      8.97 o
  11   3 -12      183.70      171.69     13.57 o
  12   3 -12        1.79        8.01      8.47 o
  13   3 -12      469.77      471.66     35.49 o
  14   3 -12       17.72       12.31      9.22 o
  15   3 -12      663.22      568.34     32.53 o
  16   3 -12        6.26        6.18      9.72 o
   0   4 -12     2146.65     1951.97     80.78 o
   1   4 -12       21.46       41.83      9.56 o
   2   4 -12     1124.65     1170.96     36.36 o
   3   4 -12      208.46      195.47     11.16 o
   4   4 -12      345.50      300.48     13.88 o
   5   4 -12      315.82      328.00     18.95 o
   6   4 -12       56.16       52.19      9.71 o
   7   4 -12       96.52      129.26     23.96 o
   8   4 -12      112.74      129.03     12.18 o
   9   4 -12       21.81       23.27      9.15 o
  10   4 -12      253.93      258.14     16.17 o
  11   4 -12        1.33       -7.57      8.48 o
  12   4 -12      254.23      255.72     16.89 o
  13   4 -12        0.79       -8.78      8.78 o
  14   4 -12      339.33      298.75     18.71 o
   1   5 -12      965.78     1038.25     33.49 o
   2   5 -12       50.58       71.61     15.48 o
   3   5 -12      545.66      517.52     23.29 o
   4   5 -12       80.47      115.67     12.09 o
   5   5 -12      313.35      278.99     23.71 o
   6   5 -12       39.01       27.75      9.70 o
   7   5 -12        4.69        3.26      8.97 o
   8   5 -12       23.52        4.89     10.06 o
   9   5 -12      153.23      146.35     13.71 o
  10   5 -12       29.89       20.58     10.01 o
  11   5 -12      329.54      329.24     24.46 o
  12   5 -12       11.81      -10.49     12.27 o
   0   6 -12      108.79      107.03     22.08 o
   1   6 -12        2.72       -0.41     11.86 o
   2   6 -12      245.13      251.33     16.26 o
   3   6 -12       56.30       43.55     10.54 o
   4   6 -12      256.61      297.94     18.23 o
   5   6 -12       65.65       60.98     11.49 o
   6   6 -12       16.83       15.91     12.17 o
   7   6 -12       70.12       47.17     11.69 o
   8   6 -12       26.37        9.84     13.17 o
   2   0 -11      956.93     1121.43     47.75 o
   4   0 -11      807.91      717.70     31.63 o
   6   0 -11     1065.94     1270.36     85.58 o
   8   0 -11      216.10      154.74     15.15 o
  10   0 -11     1448.91     1645.92     92.14 o
  12   0 -11      119.79      113.61     24.37 o
  14   0 -11       43.70       37.17     11.89 o
  16   0 -11      217.66      201.31     26.33 o
  18   0 -11      216.44      156.29     24.21 o
   0   1 -11      928.47     1205.82     50.90 o
   1   1 -11      193.45      213.46     10.19 o
   2   1 -11      218.72      197.07      9.81 o
   3   1 -11      953.23      953.21     29.30 o
   4   1 -11      296.77      349.50     13.80 o
   5   1 -11     2176.80     2215.17     56.92 o
   6   1 -11        8.71        3.53      4.34 o
   7   1 -11     1777.55     1771.24     43.59 o
   8   1 -11      152.37      165.29      8.07 o
   9   1 -11     1849.98     1799.94     68.57 o
  10   1 -11       10.41        8.33      4.72 o
  11   1 -11      637.12      632.16     33.36 o
  12   1 -11       39.31       57.24      6.46 o
  13   1 -11       66.61       85.02      8.52 o
  14   1 -11       10.06        4.73      7.45 o
  15   1 -11       82.82       80.59     10.20 o
  16   1 -11       75.74       70.32     14.97 o
  17   1 -11      183.27      155.35     17.25 o
  18   1 -11        4.71       18.55     11.86 o
   1   2 -11      118.36      121.53      7.82 o
   2   2 -11      254.85      243.65     11.03 o
   3   2 -11      305.70      295.06     12.55 o
   4   2 -11     1683.79     1631.42     46.11 o
   5   2 -11      134.63      127.52      8.44 o
   6   2 -11     1867.38     1958.39     67.43 o
   7   2 -11      112.47      118.82      7.50 o
   8   2 -11     2715.30     2614.87     85.91 o
   9   2 -11      116.14      144.17      9.49 o
  10   2 -11      831.53      862.02     29.56 o
  11   2 -11       68.71       78.48      8.36 o
  12   2 -11      431.75      345.39     15.96 o
  13   2 -11       41.35       28.50      7.29 o
  14   2 -11       41.41       67.94     10.42 o
  15   2 -11       13.24        9.63      8.10 o
  16   2 -11       49.12       50.00     14.34 o
  17   2 -11       12.56        7.57     10.23 o
  18   2 -11      219.16      220.20     34.40 o
   0   3 -11      242.40      194.87     14.38 o
   1   3 -11      161.07      186.43      9.95 o
   2   3 -11       34.02       44.55      6.40 o
   3   3 -11      359.04      322.46     13.36 o
   4   3 -11       29.42       25.14      5.78 o
   5   3 -11      519.58      527.50     18.51 o
   6   3 -11       46.03       20.98      8.64 o
   7   3 -11      602.10      554.71     19.40 o
   8   3 -11       26.37       28.96      8.43 o
   9   3 -11      401.82      422.01     24.16 o
  10   3 -11       27.10       27.03      7.42 o
  11   3 -11      364.09      318.86     15.63 o
  12   3 -11        8.44        6.31      8.15 o
  13   3 -11      107.29       96.81     10.91 o
  14   3 -11       14.94        9.02      8.12 o
  15   3 -11        7.18       11.34      9.15 o
  16   3 -11       63.68       75.16     11.61 o
  17   3 -11       91.00       85.05     27.82 o
   1   4 -11       66.42       78.31      7.79 o
   2   4 -11      244.19      250.40     16.12 o
   3   4 -11       64.54       56.62      8.74 o
   4   4 -11      380.37      352.20     14.90 o
   5   4 -11        9.23       15.30      7.84 o
   6   4 -11      593.81      590.02     24.82 o
   7   4 -11      222.31      226.10     14.44 o
   8   4 -11      457.17      421.97     20.88 o
   9   4 -11        9.10       -3.40      7.93 o
  10   4 -11      190.87      170.37     18.60 o
  11   4 -11       42.33       37.79      9.66 o
  12   4 -11       63.94       59.45     10.11 o
  13   4 -11        8.15       -0.10      7.73 o
  14   4 -11        4.35       -7.24      7.92 o
  15   4 -11       54.10       31.78     16.14 o
   0   5 -11      243.10      305.46     20.42 o
   1   5 -11        3.05       14.36      6.94 o
   2   5 -11      174.46      157.40     10.55 o
   3   5 -11      226.38      250.61     15.44 o
   4   5 -11       70.46       72.45     10.05 o
   5   5 -11      701.79      660.18     27.42 o
   6   5 -11        9.89        9.47      8.40 o
   7   5 -11     1095.44     1101.14     41.07 o
   8   5 -11       44.84       44.78      9.96 o
   9   5 -11      688.69      675.29     28.67 o
  10   5 -11        9.17       10.99      9.30 o
  11   5 -11      178.53      192.05     32.71 o
  12   5 -11       32.48       27.84     13.00 o
  13   5 -11        1.94       -1.76     12.23 o
   1   6 -11        9.90       16.99     11.41 o
   2   6 -11       32.52       23.36     11.71 o
   3   6 -11       65.87       51.48     13.04 o
   4   6 -11      317.22      323.76     33.76 o
   5   6 -11       25.46       40.60     12.60 o
   6   6 -11      574.87      573.47     41.20 o
   7   6 -11       80.02       59.72     13.66 o
   8   6 -11      493.95      559.34     42.90 o
   9   6 -11       11.28       35.68     19.11 o
   0   7 -11       11.83        7.64     17.84 o
   1   7 -11       15.03        4.45     12.76 o
   2   7 -11       15.07        7.37     19.11 o
   0   0 -10     3829.83     3551.82    196.64 o
   2   0 -10     2571.18     2887.37    114.12 o
   4   0 -10      344.89      307.79     19.75 o
   6   0 -10      117.13      132.97      9.72 o
   8   0 -10      189.53      192.55     17.98 o
  10   0 -10      287.12      358.12     26.85 o
  12   0 -10      436.38      541.03     27.34 o
  14   0 -10      675.80      714.32     28.84 o
  16   0 -10      631.86      639.55     33.10 o
  18   0 -10      197.35      174.89     17.78 o
   1   1 -10     3441.34     3459.42     87.49 o
   2   1 -10      151.78      164.42      7.42 o
   3   1 -10     2018.53     2001.61     50.69 o
   4   1 -10      179.00      208.65      8.36 o
   5   1 -10      574.36      607.85     18.03 o
   6   1 -10      459.82      454.21     13.17 o
   7   1 -10       24.59       22.46      4.31 o
   8   1 -10      718.66      640.46     17.63 o
   9   1 -10      345.57      302.81     10.57 o
  10   1 -10      671.40      647.82     18.32 o
  11   1 -10      686.34      703.74     19.76 o
  12   1 -10       66.35       72.17      6.37 o
  13   1 -10      984.84      943.73     28.09 o
  14   1 -10        0.47       -1.04      5.05 o
  15   1 -10      716.74      721.05     22.90 o
  16   1 -10       30.59       29.84      8.02 o
  17   1 -10      345.84      359.68     17.40 o
  18   1 -10       31.17       26.79      9.30 o
  19   1 -10      101.96       81.27     12.17 o
   0   2 -10     1812.29     1582.72     63.36 o
   1   2 -10       21.73        9.53      4.62 o
   2   2 -10      811.55      875.84     24.46 o
   3   2 -10        2.67        7.92      6.44 o
   4   2 -10     1383.75     1271.26     37.03 o
   5   2 -10       44.76       44.16      5.82 o
   6   2 -10      237.99      266.29     11.53 o
   7   2 -10      302.93      304.84     11.42 o
   8   2 -10        7.37       16.06      4.07 o
   9   2 -10       28.82       31.54      4.51 o
  10   2 -10      594.07      536.16     15.87 o
  11   2 -10      304.64      356.29     15.24 o
  12   2 -10     1167.19     1123.52     32.95 o
  13   2 -10       26.71       21.77      7.25 o
  14   2 -10      823.22      827.98     26.10 o
  15   2 -10       29.11       28.99      6.63 o
  16   2 -10      459.99      456.03     17.84 o
  17   2 -10       28.62       19.82      8.52 o
  18   2 -10      242.75      249.37     17.67 o
  19   2 -10        2.79        2.97     12.31 o
   1   3 -10      953.51      941.03     28.98 o
   2   3 -10      112.32       97.08      8.22 o
   3   3 -10      727.47      674.58     22.02 o
   4   3 -10      109.59      109.68      7.61 o
   5   3 -10       85.17       74.66      6.73 o
   6   3 -10      138.69      153.07      8.64 o
   7   3 -10       15.41       20.05      5.33 o
   8   3 -10      205.73      198.08     12.59 o
   9   3 -10      218.18      238.55     13.80 o
  10   3 -10      315.60      290.69     13.14 o
  11   3 -10      434.24      395.55     15.44 o
  12   3 -10      108.26      139.05      9.14 o
  13   3 -10      670.46      679.54     22.39 o
  14   3 -10        1.99        0.67      5.84 o
  15   3 -10      568.73      554.42     22.72 o
  16   3 -10        3.53       -4.34      7.62 o
  17   3 -10      351.69      353.95     21.42 o
  18   3 -10       17.94        4.89     10.96 o
   0   4 -10     2435.76     2356.87     95.05 o
   1   4 -10       10.41       54.15      6.87 o
   2   4 -10     2387.44     2361.51     67.41 o
   3   4 -10      343.61      405.18     15.77 o
   4   4 -10      813.72      784.83     25.52 o
   5   4 -10       20.60        3.72      5.52 o
   6   4 -10       65.94       76.66      9.40 o
   7   4 -10      145.40      169.50     12.15 o
   8   4 -10      145.15      153.61     12.01 o
   9   4 -10       12.74       30.81      8.39 o
  10   4 -10      371.66      395.32     19.46 o
  11   4 -10       23.44       13.22      8.31 o
  12   4 -10      540.07      533.29     22.13 o
  13   4 -10        1.74       -2.98     11.77 o
  14   4 -10      636.79      651.16     29.62 o
  15   4 -10       22.81       38.03     10.50 o
  16   4 -10      520.92      503.26     25.91 o
   1   5 -10     1619.96     1696.29     50.23 o
   2   5 -10      118.48      110.70      9.23 o
   3   5 -10      904.64      909.32     34.30 o
   4   5 -10      181.16      190.88     13.24 o
   5   5 -10      383.59      418.05     20.17 o
   6   5 -10      133.78      141.16     12.17 o
   7   5 -10        2.82       13.09      8.31 o
   8   5 -10       63.96       57.54     10.05 o
   9   5 -10      125.27      133.08     17.25 o
  10   5 -10        0.42        7.40      8.81 o
  11   5 -10      390.00      373.85     19.98 o
  12   5 -10       12.97        9.00     11.42 o
  13   5 -10      402.78      424.05     27.42 o
  14   5 -10       10.16       -1.27     13.59 o
   0   6 -10      234.29      214.90     25.06 o
   1   6 -10       49.66       21.77     11.10 o
   2   6 -10      204.46      182.98     17.25 o
   3   6 -10        8.88        7.81     11.25 o
   4   6 -10      117.72      128.23     15.01 o
   5   6 -10       53.93       56.94     12.30 o
   6   6 -10       21.43       37.78     12.00 o
   7   6 -10      101.65      110.20     18.69 o
   8   6 -10       38.72       58.20     13.59 o
   9   6 -10       49.45       69.23     19.96 o
  10   6 -10       77.48       75.17     21.66 o
  11   6 -10       22.38       17.41     18.26 o
   1   7 -10      178.51      164.61     17.69 o
   2   7 -10       22.58        4.89     12.30 o
   3   7 -10      132.54      118.13     29.73 o
   4   7 -10       47.21       44.11     13.64 o
   5   7 -10       33.92       47.09     20.81 o
   6   7 -10       23.91       27.18     18.69 o
   2   0  -9      313.17      354.42     18.32 o
   4   0  -9     1943.30     1782.95     70.75 o
   6   0  -9     2091.75     2221.29    101.32 o
   8   0  -9     1647.64     1667.01     57.84 o
  10   0  -9      283.73      197.00     11.42 o
  12   0  -9      144.52      179.27     11.27 o
  14   0  -9       44.44       40.47      7.56 o
  16   0  -9      173.60      216.59     18.50 o
  18   0  -9      530.35      535.56     48.42 o
  20   0  -9      217.15      250.90     37.59 o
   0   1  -9     3048.15     2861.87     94.89 o
   1   1  -9      339.49      290.77      9.88 o
   2   1  -9      235.08      332.75      9.95 o
   3   1  -9     1557.18     1614.94     41.51 o
   4   1  -9      181.48      212.05      8.41 o
   5   1  -9     3151.12     3104.11     72.81 o
   6   1  -9      273.95      261.65      9.06 o
   7   1  -9     4020.22     3933.36    110.18 o
   8   1  -9        8.42       10.68      3.61 o
   9   1  -9     2224.22     2159.26     63.29 o
  10   1  -9      157.86      197.98      8.20 o
  11   1  -9      698.65      740.76     20.56 o
  12   1  -9        6.50       17.23      4.35 o
  13   1  -9       98.97       90.01      6.30 o
  14   1  -9       41.12       47.68      7.34 o
  15   1  -9       31.72       19.74      6.65 o
  16   1  -9       51.02       67.27      7.41 o
  17   1  -9      251.44      264.99     13.33 o
  18   1  -9       21.61       29.72      8.09 o
  19   1  -9      323.21      291.99     16.48 o
  20   1  -9       86.57       98.23     11.15 o
   1   2  -9      163.95      190.07      8.64 o
   2   2  -9      999.10      949.06     27.56 o
   3   2  -9      311.42      374.15     12.96 o
   4   2  -9     1507.41     1529.42     41.67 o
   5   2  -9      322.65      331.93     12.49 o
   6   2  -9     2473.00     2257.27     63.36 o
   7   2  -9       48.91       62.19      5.67 o
   8   2  -9     2815.48     2850.39     68.05 o
   9   2  -9      350.10      333.44     11.39 o
  10   2  -9     2496.10     2397.37     64.96 o
  11   2  -9      163.61      169.79      9.14 o
  12   2  -9      402.16      442.27     15.75 o
  13   2  -9      129.77      157.77      9.24 o
  14   2  -9        9.29        5.44      5.34 o
  15   2  -9       46.94       32.12      6.62 o
  16   2  -9       99.77       87.42      8.33 o
  17   2  -9       28.23       20.74      6.72 o
  18   2  -9      176.18      173.76     11.04 o
  19   2  -9       33.63       41.55     11.26 o
   0   3  -9      473.87      425.22     27.82 o
   1   3  -9       76.28       48.05      5.61 o
   2   3  -9       52.52       63.31      5.92 o
   3   3  -9      459.52      459.13     16.10 o
   4   3  -9       64.68       39.26      6.18 o
   5   3  -9     1033.54      921.06     28.28 o
   6   3  -9       94.79       82.18      9.69 o
   7   3  -9      200.79      228.71     14.04 o
   8   3  -9       61.42       73.88      8.50 o
   9   3  -9      666.34      612.26     21.69 o
  10   3  -9       10.29       22.10      5.90 o
  11   3  -9      424.45      373.81     14.70 o
  12   3  -9      162.92      147.98      9.25 o
  13   3  -9      149.16      147.60      9.56 o
  14   3  -9       91.53       77.40     12.35 o
  15   3  -9       30.94       17.63      6.38 o
  16   3  -9       10.63       10.31      6.77 o
  17   3  -9      110.46      115.45     11.14 o
  18   3  -9       10.23       29.05      8.79 o
   1   4  -9      284.69      290.88     12.56 o
   2   4  -9       67.05       69.98      6.87 o
   3   4  -9       61.10      111.99      7.94 o
   4   4  -9      646.95      625.86     21.00 o
   5   4  -9      163.22      163.65      9.20 o
   6   4  -9      886.86      944.46     34.62 o
   7   4  -9       80.18      112.92     10.04 o
   8   4  -9      615.64      598.93     24.58 o
   9   4  -9       99.96       95.76      9.85 o
  10   4  -9      402.44      421.23     19.72 o
  11   4  -9       56.15       77.28     19.02 o
  12   4  -9      181.70      206.25     12.20 o
  13   4  -9       68.66       67.96      7.90 o
  14   4  -9       22.04       27.26      8.37 o
  15   4  -9        5.15       -0.80      8.70 o
  16   4  -9       15.83        7.93      8.41 o
  17   4  -9       24.81       16.26     10.33 o
   0   5  -9      507.64      541.94     27.77 o
   1   5  -9       12.97       30.48      6.90 o
   2   5  -9      238.42      270.45     12.77 o
   3   5  -9      816.44      887.28     28.49 o
   4   5  -9       59.64       59.67      9.14 o
   5   5  -9      935.98      923.61     34.75 o
   6   5  -9       59.82       71.80      9.54 o
   7   5  -9     1363.75     1278.06     45.75 o
   8   5  -9       72.96       74.26     10.01 o
   9   5  -9      758.89      805.90     31.20 o
  10   5  -9       29.07       48.76      9.57 o
  11   5  -9      260.40      275.61     23.33 o
  12   5  -9        8.83        4.25     14.86 o
  13   5  -9        2.74      -13.59     13.59 o
  14   5  -9       39.87       18.69     15.71 o
  15   5  -9       56.10       34.55     14.86 o
   1   6  -9        5.41        3.17     16.99 o
   2   6  -9      291.32      306.08     20.56 o
   3   6  -9       16.04       11.52     10.36 o
   4   6  -9      499.46      456.66     26.08 o
   5   6  -9      163.64      149.41     28.03 o
   6   6  -9      542.69      622.05     31.98 o
   7   6  -9       73.78       80.87     13.04 o
   8   6  -9      576.68      507.50     35.68 o
   9   6  -9        5.13       16.56     15.71 o
  10   6  -9      262.65      278.61     30.58 o
  11   6  -9       38.64       26.76     17.41 o
  12   6  -9      100.68       68.80     20.39 o
   0   7  -9       36.32        9.77     17.41 o
   1   7  -9       74.51       72.48     13.66 o
   2   7  -9       32.95       31.63     18.05 o
   3   7  -9      251.53      217.05     18.77 o
   4   7  -9        6.78       -7.89     11.26 o
   5   7  -9      206.40      245.29     20.19 o
   6   7  -9       22.55       13.17     17.41 o
   7   7  -9      234.44      317.26     32.70 o
   0   0  -8     5001.64     4619.54    252.70 o
   2   0  -8     1419.17     1404.43     56.90 o
   4   0  -8     2356.79     2347.53     81.65 o
   6   0  -8     1087.97      985.10     45.40 o
   8   0  -8      633.22      614.26     33.07 o
  10   0  -8      574.36      462.97     19.65 o
  12   0  -8      748.96      897.57     37.68 o
  14   0  -8      819.94      779.95     36.78 o
  16   0  -8     1119.26     1154.98     42.59 o
  18   0  -8      347.22      307.72     22.84 o
  20   0  -8       29.17       27.78     12.14 o
   1   1  -8     2292.06     2174.70     51.28 o
   2   1  -8       53.87       51.49      4.80 o
   3   1  -8     1969.52     1909.11     49.21 o
   4   1  -8      228.74      195.14      7.15 o
   5   1  -8     1504.69     1477.51     34.35 o
   6   1  -8      302.26      291.04     11.68 o
   7   1  -8       15.07       28.51      4.26 o
   8   1  -8      957.36      998.88     25.44 o
   9   1  -8      453.76      502.73     16.92 o
  10   1  -8      205.15      230.49      8.69 o
  11   1  -8      668.54      657.52     18.38 o
  12   1  -8       72.33       54.32      5.63 o
  13   1  -8      686.63      671.94     21.60 o
  14   1  -8        8.82       11.04      5.05 o
  15   1  -8     1014.78     1073.04     31.11 o
  16   1  -8       15.05       11.04      5.56 o
  17   1  -8      572.51      582.57     20.07 o
  18   1  -8        6.59        7.03      9.07 o
  19   1  -8      155.38      124.48     11.25 o
  20   1  -8       10.64        0.83      7.59 o
  21   1  -8       39.55       40.17     11.20 o
   0   2  -8     2420.19     2690.63    105.41 o
   1   2  -8      287.02      280.78     10.75 o
   2   2  -8     2938.87     2397.84     66.09 o
   3   2  -8       96.31      101.09      6.00 o
   4   2  -8     1956.09     2196.16     60.99 o
   5   2  -8     1082.03     1144.43     33.33 o
   6   2  -8      314.16      296.76     10.01 o
   7   2  -8      109.81       95.09      5.51 o
   8   2  -8      104.74      116.15      6.22 o
   9   2  -8      193.54      210.45      8.03 o
  10   2  -8      663.33      711.31     21.94 o
  11   2  -8       38.66       22.56      5.05 o
  12   2  -8      828.79      750.69     23.35 o
  13   2  -8       81.69       65.94      6.82 o
  14   2  -8      923.98      838.34     25.74 o
  15   2  -8       11.74        2.47      5.45 o
  16   2  -8      528.60      576.62     20.26 o
  17   2  -8        8.23        1.11      5.77 o
  18   2  -8      219.66      201.95     11.76 o
  19   2  -8        2.93       -2.68      7.29 o
  20   2  -8      117.20      114.81     14.77 o
   1   3  -8     4201.57     4063.17    111.96 o
   2   3  -8      250.71      245.12     10.48 o
   3   3  -8     1738.75     1521.26     43.78 o
   4   3  -8      354.71      303.79     11.94 o
   5   3  -8      207.99      229.01     10.05 o
   6   3  -8       79.84      106.11      6.69 o
   7   3  -8      187.41      206.04     11.76 o
   8   3  -8      116.39       96.86      7.32 o
   9   3  -8      137.88      102.73      7.63 o
  10   3  -8      460.12      487.56     18.44 o
  11   3  -8     1320.76     1247.50     35.70 o
  12   3  -8      242.52      235.58     11.15 o
  13   3  -8     1130.79     1172.11     34.89 o
  14   3  -8       34.64       12.98      6.01 o
  15   3  -8      644.40      618.02     21.27 o
  16   3  -8       17.23       21.38      7.59 o
  17   3  -8      286.19      294.11     16.15 o
  18   3  -8        1.12       -1.61      7.53 o
  19   3  -8       80.11       74.50     12.25 o
   0   4  -8     2601.86     2688.93    107.06 o
   1   4  -8      158.56      273.06     11.77 o
   2   4  -8     1850.93     1813.90     52.12 o
   3   4  -8      192.58      212.88     10.57 o
   4   4  -8     1052.45     1126.52     33.87 o
   5   4  -8      134.92       92.21      7.03 o
   6   4  -8        5.66        1.62      6.05 o
   7   4  -8       82.03       97.74      9.12 o
   8   4  -8      103.94      107.60      9.58 o
   9   4  -8       27.01       23.92      9.48 o
  10   4  -8      564.86      531.15     22.60 o
  11   4  -8      104.97      105.29      9.03 o
  12   4  -8     1185.99     1185.53     38.05 o
  13   4  -8       49.37       46.86      7.08 o
  14   4  -8      881.12      960.58     33.42 o
  15   4  -8        1.18       -0.88      7.32 o
  16   4  -8      477.52      493.15     25.71 o
  17   4  -8       16.01        8.72      9.79 o
  18   4  -8      277.81      306.21     20.57 o
   1   5  -8      735.06      718.43     28.26 o
   2   5  -8       26.59       32.96      7.67 o
   3   5  -8     1151.89     1190.05     42.99 o
   4   5  -8       36.11       46.81      8.45 o
   5   5  -8      246.86      281.38     15.30 o
   6   5  -8       66.86       82.09      9.61 o
   7   5  -8      142.29      171.61     12.29 o
   8   5  -8      125.91       94.22     17.20 o
   9   5  -8      145.52      154.30     12.05 o
  10   5  -8       56.72       65.68     20.39 o
  11   5  -8      311.24      331.86     26.54 o
  12   5  -8       88.67       79.42     18.69 o
  13   5  -8      680.51      643.86     48.42 o
  14   5  -8       37.32       67.10     18.69 o
  15   5  -8      342.61      366.12     22.83 o
  16   5  -8        1.54       -9.07     10.98 o
   0   6  -8      672.19      704.16     50.12 o
   1   6  -8        3.14        4.33      9.76 o
   2   6  -8      403.19      428.92     41.62 o
   3   6  -8       88.12      102.99     13.21 o
   4   6  -8       38.12       35.18     11.26 o
   5   6  -8      227.29      255.64     18.29 o
   6   6  -8       42.12       37.05     11.06 o
   7   6  -8      549.67      628.12     31.63 o
   8   6  -8        2.85       11.42     10.20 o
   9   6  -8      232.63      206.41     25.48 o
  10   6  -8       30.74       51.39     17.84 o
  11   6  -8        8.32      -14.44     14.44 o
  12   6  -8      131.59      184.75     25.48 o
  13   6  -8       10.82       -7.22     15.71 o
   1   7  -8      649.31      697.00     35.72 o
   2   7  -8       65.07       69.28     13.36 o
   3   7  -8      112.34      167.89     16.51 o
   4   7  -8      108.10      102.09     14.98 o
   5   7  -8      113.30      121.93     15.15 o
   6   7  -8       98.51       84.52     20.81 o
   7   7  -8        1.09        0.42     15.29 o
   8   7  -8       42.02       36.10     17.84 o
   9   7  -8       34.22       22.08     18.26 o
   2   0  -7     1022.31      981.46     40.32 o
   4   0  -7     3999.31     3548.54    162.02 o
   6   0  -7     6041.73     6008.93    202.95 o
   8   0  -7     3258.17     3434.45    115.05 o
  10   0  -7     1008.03      917.87     39.16 o
  12   0  -7      949.18     1076.79     38.47 o
  14   0  -7      524.24      556.95     23.24 o
  16   0  -7       74.40       77.40      8.63 o
  18   0  -7      432.15      528.07     30.15 o
  20   0  -7      665.15      683.58     37.18 o
   0   1  -7      702.94      986.60     34.38 o
   1   1  -7      167.64      126.74      4.67 o
   2   1  -7      665.38      686.94     18.21 o
   3   1  -7     2007.06     1879.50     49.80 o
   4   1  -7       89.00       81.31      4.25 o
   5   1  -7     1474.92     1505.21     39.01 o
   6   1  -7      536.95      597.94     22.82 o
   7   1  -7     5494.87     5582.39    149.70 o
   8   1  -7       56.69       67.24      4.38 o
   9   1  -7     2136.63     1980.36     63.40 o
  10   1  -7      143.55      147.60      6.59 o
  11   1  -7      849.95      849.27     25.37 o
  12   1  -7      424.06      430.64     13.38 o
  13   1  -7      136.94      144.27      7.03 o
  14   1  -7      317.31      323.75     12.82 o
  15   1  -7        1.26        4.07      4.89 o
  16   1  -7       71.57       85.12      7.40 o
  17   1  -7      267.65      271.93     12.63 o
  18   1  -7       16.94       14.88      6.16 o
  19   1  -7      522.32      546.63     22.27 o
  20   1  -7       67.07       60.54     15.17 o
  21   1  -7      458.55      500.99     26.01 o
   1   2  -7      664.09      732.41     22.13 o
   2   2  -7      261.47      203.16      8.40 o
   3   2  -7      282.60      291.79     10.44 o
   4   2  -7     1904.36     2242.55     61.56 o
   5   2  -7      402.56      385.40     11.92 o
   6   2  -7     5334.74     4744.86    119.88 o
   7   2  -7       88.07       82.91      5.00 o
   8   2  -7     3928.04     3924.20    113.94 o
   9   2  -7       58.27       73.13      6.32 o
  10   2  -7     2188.68     1982.83     54.73 o
  11   2  -7      351.23      330.01     12.65 o
  12   2  -7      295.35      385.80     14.44 o
  13   2  -7      301.22      296.20     12.40 o
  14   2  -7       94.07      148.34     11.07 o
  15   2  -7       19.61       25.62      5.87 o
  16   2  -7      130.45      129.02      9.06 o
  17   2  -7        7.97        3.87      5.70 o
  18   2  -7      388.18      407.35     18.92 o
  19   2  -7        7.47       -2.76      6.96 o
  20   2  -7      405.50      444.59     23.55 o
  21   2  -7        0.93      -10.84     11.72 o
   0   3  -7      706.11      598.19     27.02 o
   1   3  -7      251.08      271.98     10.76 o
   2   3  -7      306.71      409.81     14.25 o
   3   3  -7     1545.71     1379.83     39.87 o
   4   3  -7      376.75      386.27     13.67 o
   5   3  -7     3491.61     3534.81     97.88 o
   6   3  -7       52.08       66.87      8.55 o
   7   3  -7     1797.73     1704.33     51.28 o
   8   3  -7       28.80       37.28      5.60 o
   9   3  -7      975.79     1012.45     33.38 o
  10   3  -7       20.50       16.20      5.26 o
  11   3  -7      247.75      218.82     11.29 o
  12   3  -7       94.58       96.87      7.85 o
  13   3  -7      258.24      324.84     13.39 o
  14   3  -7       28.60       35.74      6.27 o
  15   3  -7       56.66       55.03      7.62 o
  16   3  -7       11.17       20.35      7.46 o
  17   3  -7      175.53      189.46     17.16 o
  18   3  -7       25.11       24.46      9.26 o
  19   3  -7      306.60      318.05     20.25 o
  20   3  -7       11.09       13.82      9.74 o
   1   4  -7      114.25      122.28     12.14 o
   2   4  -7      420.96      407.17     14.84 o
   3   4  -7       29.37       51.34      6.38 o
   4   4  -7     1107.07     1132.42     33.75 o
   5   4  -7       19.25       29.79      6.70 o
   6   4  -7      437.39      410.41     17.89 o
   7   4  -7      130.52      178.18     11.13 o
   8   4  -7      410.40      467.88     19.58 o
   9   4  -7       42.25       45.78      7.89 o
  10   4  -7      705.06      629.85     21.80 o
  11   4  -7      167.54      160.39     10.42 o
  12   4  -7      259.56      282.29     13.66 o
  13   4  -7       65.52       57.09      7.77 o
  14   4  -7       24.91       17.89      8.46 o
  15   4  -7       91.45      102.10     12.03 o
  16   4  -7       26.52       15.68      9.21 o
  17   4  -7       58.46       60.21     11.26 o
  18   4  -7      100.77      112.27     22.99 o
   0   5  -7       46.37       51.39     14.02 o
   1   5  -7      339.19      448.15     23.87 o
   2   5  -7      202.27      223.59     16.67 o
   3   5  -7      159.94      132.88     12.95 o
   4   5  -7       49.32       84.65     10.96 o
   5   5  -7      752.93      788.48     36.33 o
   6   5  -7      122.00      122.72     12.44 o
   7   5  -7      686.32      663.47     31.36 o
   8   5  -7       23.50       19.37      9.16 o
   9   5  -7     1426.46     1417.10     59.43 o
  10   5  -7       13.39       21.75      9.60 o
  11   5  -7      954.34      962.39     61.58 o
  12   5  -7       68.57       76.87     17.84 o
  13   5  -7      149.09      132.51     21.66 o
  14   5  -7      146.39      159.66     17.09 o
  15   5  -7       10.61       23.22     10.11 o
  16   5  -7       69.84       73.70     12.58 o
   1   6  -7      131.77      144.25     22.72 o
   2   6  -7      362.83      354.80     22.36 o
   3   6  -7       59.01       65.42     19.11 o
   4   6  -7      452.97      419.72     24.24 o
   5   6  -7       91.14       94.56     15.50 o
   6   6  -7      644.07      660.18     32.57 o
   7   6  -7        4.45       15.14      9.90 o
   8   6  -7      560.94      494.98     27.31 o
   9   6  -7       58.51      101.08     19.54 o
  10   6  -7      413.31      406.44     37.37 o
  11   6  -7       81.99       46.72     18.26 o
  12   6  -7      137.12      139.30     22.51 o
  13   6  -7       39.38       47.99     18.69 o
  14   6  -7        3.16       -4.67     15.71 o
   0   7  -7       48.49       54.79     17.84 o
   1   7  -7       84.92      110.42     24.42 o
   2   7  -7       40.05       37.79     12.00 o
   3   7  -7      369.83      363.55     32.70 o
   4   7  -7       23.05       10.30     10.96 o
   5   7  -7      304.20      327.82     39.50 o
   6   7  -7       39.27       37.80     17.84 o
   7   7  -7      227.26      243.36     27.61 o
   8   7  -7       48.05       55.64     19.11 o
   9   7  -7      135.89      146.52     23.36 o
  10   7  -7       18.60       36.95     18.26 o
   1   8  -7       62.16       58.42     26.97 o
   0   0  -6     9597.98    10264.31    555.52 o
   2   0  -6     4670.68     4620.09    151.27 o
   4   0  -6     1297.67     1325.94     75.89 o
   6   0  -6      533.42      497.04     19.26 o
   8   0  -6      516.28      527.15     20.80 o
  10   0  -6     1360.16     1284.54     45.82 o
  12   0  -6     2839.66     2867.83     97.88 o
  14   0  -6     1634.79     1568.76     55.14 o
  16   0  -6     1191.99     1324.71     46.74 o
  18   0  -6      333.91      353.90     23.40 o
  20   0  -6      121.32      137.54     16.42 o
  22   0  -6       55.73       83.67     23.36 o
   1   1  -6     1421.01     1228.56     30.96 o
   2   1  -6      195.04      154.12      5.79 o
   3   1  -6     2729.47     2952.32     67.43 o
   4   1  -6     1135.36     1109.49     27.87 o
   5   1  -6     1570.35     1312.62     34.14 o
   6   1  -6      711.26      770.53     19.91 o
   7   1  -6      188.71      148.90      5.93 o
   8   1  -6      540.45      606.85     21.14 o
   9   1  -6      646.78      621.01     16.78 o
  10   1  -6      207.58      240.17      8.57 o
  11   1  -6     1497.00     1466.11     37.02 o
  12   1  -6      493.31      419.15     13.05 o
  13   1  -6      759.31      826.73     21.97 o
  14   1  -6       15.42        4.95      3.76 o
  15   1  -6      952.37      938.81     28.22 o
  16   1  -6        1.87       -4.71      4.71 o
  17   1  -6      554.06      564.36     19.57 o
  18   1  -6       12.30       18.90      7.16 o
  19   1  -6      232.95      234.22     14.11 o
  20   1  -6       40.40       38.84     11.76 o
  21   1  -6       11.17       11.05     11.40 o
   0   2  -6     3280.61     3295.62    127.93 o
   1   2  -6      548.16      471.95     14.96 o
   2   2  -6     5200.37     4921.66    132.39 o
   3   2  -6      161.25      182.50      7.57 o
   4   2  -6     2668.10     2844.66     79.45 o
   5   2  -6      475.42      500.04     14.39 o
   6   2  -6      702.38      747.13     23.24 o
   7   2  -6      145.72      178.93      8.43 o
   8   2  -6      267.00      300.69     11.99 o
   9   2  -6      421.63      459.05     16.41 o
  10   2  -6      462.24      443.79     14.97 o
  11   2  -6       70.57       83.18      6.44 o
  12   2  -6      586.23      600.76     18.95 o
  13   2  -6        4.80        7.27      4.72 o
  14   2  -6      587.61      556.45     18.76 o
  15   2  -6       92.31      104.55      7.85 o
  16   2  -6      786.01      838.33     26.13 o
  17   2  -6       37.54       39.93      6.61 o
  18   2  -6      481.17      478.72     20.40 o
  19   2  -6       10.26       10.12     10.53 o
  20   2  -6       66.25       94.34     11.93 o
  21   2  -6        3.43       -3.47     11.43 o
   1   3  -6     7387.87     7397.13    201.08 o
   2   3  -6      816.26      917.46     27.22 o
   3   3  -6     3176.59     3027.06     83.39 o
   4   3  -6      784.08      688.18     21.36 o
   5   3  -6      470.86      463.74     21.81 o
   6   3  -6      245.91      301.02     14.77 o
   7   3  -6       43.50       41.91      5.34 o
   8   3  -6       24.26       39.87      5.40 o
   9   3  -6      441.17      472.85     17.05 o
  10   3  -6       12.86        7.74      4.75 o
  11   3  -6      578.56      555.35     19.75 o
  12   3  -6       12.95       17.36      5.14 o
  13   3  -6     1285.09     1246.21     36.30 o
  14   3  -6        5.06        3.40      5.30 o
  15   3  -6     1192.82     1225.87     35.74 o
  16   3  -6       66.55       66.92     10.61 o
  17   3  -6      649.43      646.06     29.75 o
  18   3  -6        2.15       -1.68      7.96 o
  19   3  -6       64.40       76.32     11.87 o
  20   3  -6       14.32       10.80      9.58 o
   0   4  -6     3408.04     3535.52    138.29 o
   1   4  -6      317.68      345.01     12.92 o
   2   4  -6     1153.56     1142.22     33.71 o
   3   4  -6       23.33       41.19      6.37 o
   4   4  -6      552.55      592.50     22.96 o
   5   4  -6       73.24       49.86      6.84 o
   6   4  -6       20.40        0.97      5.70 o
   7   4  -6      180.35      147.81     10.08 o
   8   4  -6        6.29        8.43      6.04 o
   9   4  -6       16.91       16.87      5.71 o
  10   4  -6      607.05      571.03     20.21 o
  11   4  -6       54.57       64.15      7.47 o
  12   4  -6     1819.60     1829.84     64.71 o
  13   4  -6       63.25       43.29      9.12 o
  14   4  -6     1446.10     1560.22     59.59 o
  15   4  -6       44.49       36.45      9.69 o
  16   4  -6      531.14      527.91     26.52 o
  17   4  -6       15.65       16.87      9.66 o
  18   4  -6      100.87      113.87     16.91 o
  19   4  -6       16.15       15.25     10.32 o
   1   5  -6     1129.74     1082.73     44.90 o
   2   5  -6       95.50       85.32     10.66 o
   3   5  -6      478.54      546.43     26.73 o
   4   5  -6       10.18        8.92      7.81 o
   5   5  -6      267.50      251.10     16.48 o
   6   5  -6        7.48        3.35      7.62 o
   7   5  -6       98.89      120.98     12.03 o
   8   5  -6       92.59       97.79     20.81 o
   9   5  -6       77.68      105.44     11.79 o
  10   5  -6      189.65      238.02     22.72 o
  11   5  -6      926.11      939.88     61.58 o
  12   5  -6       68.39       55.21     16.56 o
  13   5  -6      858.41      895.56     44.20 o
  14   5  -6        0.92       -9.43      9.43 o
  15   5  -6      446.88      517.07     31.00 o
  16   5  -6       42.71       34.41     10.94 o
  17   5  -6       86.89       91.60     13.68 o
   0   6  -6     1375.54     1367.56     83.24 o
   1   6  -6       53.50       51.73     10.96 o
   2   6  -6      741.74      778.50     38.01 o
   3   6  -6      112.79      128.12     13.36 o
   4   6  -6      239.35      230.21     16.79 o
   5   6  -6      154.50      155.43     14.11 o
   6   6  -6       21.30       24.76      9.76 o
   7   6  -6      583.66      582.47     29.55 o
   8   6  -6       22.09       35.25     16.56 o
   9   6  -6      508.63      491.81     39.92 o
  10   6  -6       86.09      105.33     20.39 o
  11   6  -6      181.13      156.29     23.36 o
  12   6  -6       76.12       90.04     19.96 o
  13   6  -6       17.51       14.44     15.71 o
  14   6  -6      220.80      190.27     27.18 o
   1   7  -6      910.95      962.96     44.72 o
   2   7  -6       44.85       56.69     12.00 o
   3   7  -6      406.19      442.45     25.61 o
   4   7  -6      146.93      156.11     15.24 o
   5   7  -6       19.67       41.20     16.14 o
   6   7  -6      190.91      182.62     24.21 o
   7   7  -6       13.67       48.42     16.99 o
   8   7  -6       86.37       92.16     20.81 o
   9   7  -6       28.67       28.88     17.41 o
  10   7  -6        5.27        0.85     16.56 o
  11   7  -6       67.44       83.24     21.66 o
   1   8  -6        0.62       27.50     12.44 o
   2   8  -6      295.27      313.86     33.13 o
   3   8  -6        1.87       18.26     18.26 o
   4   8  -6      151.48      160.11     25.06 o
   2   0  -5     1715.40     1484.42     55.23 o
   4   0  -5     1272.13     1461.94     96.79 o
   6   0  -5     2083.99     1886.27     63.69 o
   8   0  -5      628.51      578.99     21.61 o
  10   0  -5     2679.81     2542.50     85.89 o
  12   0  -5     1291.05     1325.37     47.28 o
  14   0  -5      698.18      678.76     26.15 o
  16   0  -5       14.28       16.59      6.27 o
  18   0  -5      417.88      411.87     24.36 o
  20   0  -5      951.70     1101.69     79.00 o
  22   0  -5      236.42      201.31     31.00 o
   0   1  -5    10936.81    10636.60    343.29 o
   1   1  -5      807.98      695.55     18.01 o
   2   1  -5     2329.96     2804.82     68.37 o
   3   1  -5     1360.49     1236.07     29.79 o
   4   1  -5     2710.30     2874.70     70.89 o
   5   1  -5     5881.93     5621.83    150.26 o
   6   1  -5      457.39      479.98     13.02 o
   7   1  -5     4707.16     4583.72    155.75 o
   8   1  -5      158.68      155.76      6.12 o
   9   1  -5     2128.87     2173.64     53.06 o
  10   1  -5       91.81      108.29      5.49 o
  11   1  -5     1806.76     1726.61     48.58 o
  12   1  -5      236.68      258.89      9.26 o
  13   1  -5       70.93       88.47      5.46 o
  14   1  -5      517.96      522.89     17.40 o
  15   1  -5       15.51       23.62      4.24 o
  16   1  -5       75.16       80.79      7.23 o
  17   1  -5      274.90      292.81     12.53 o
  18   1  -5       20.25       18.54      5.76 o
  19   1  -5      633.09      666.76     24.40 o
  20   1  -5       51.07       39.40     18.47 o
  21   1  -5      522.23      565.88     35.58 o
  22   1  -5       35.52        7.11     11.72 o
   1   2  -5      462.23      455.40     14.58 o
   2   2  -5      189.91      174.89      9.56 o
   3   2  -5       72.35       71.64      5.21 o
   4   2  -5     3958.32     3861.42     96.69 o
   5   2  -5       78.45       46.09      4.33 o
   6   2  -5     8476.68     8421.41    235.54 o
   7   2  -5      152.32      153.46      7.57 o
   8   2  -5     6317.68     6376.45    182.44 o
   9   2  -5      179.72      235.53     10.35 o
  10   2  -5     1256.58     1257.18     35.35 o
  11   2  -5       82.86      101.61      6.58 o
  12   2  -5       62.84       60.57      7.79 o
  13   2  -5      112.71       97.11      6.96 o
  14   2  -5      150.90      137.11      8.24 o
  15   2  -5       90.39      105.50      7.62 o
  16   2  -5      327.53      309.58     14.05 o
  17   2  -5        2.76       -5.90      6.56 o
  18   2  -5      427.41      447.32     22.81 o
  19   2  -5       22.69       24.22      8.46 o
  20   2  -5      391.03      426.70     22.39 o
  21   2  -5       12.02       23.15     14.77 o
   0   3  -5      396.46      445.79     20.87 o
   1   3  -5      776.70      933.32     27.36 o
   2   3  -5       18.52       28.88      6.31 o
   3   3  -5     2477.73     2267.79     63.57 o
   4   3  -5      616.45      592.29     18.60 o
   5   3  -5     2363.78     2522.20     82.14 o
   6   3  -5       70.42       82.96      6.23 o
   7   3  -5     3975.48     3624.78    103.90 o
   8   3  -5      400.10      372.23     13.94 o
   9   3  -5     1390.14     1385.52     41.70 o
  10   3  -5       47.15       41.22      5.69 o
  11   3  -5      537.87      591.22     21.64 o
  12   3  -5      273.45      245.03     10.79 o
  13   3  -5       91.78       81.70      7.04 o
  14   3  -5      106.07       94.12      8.14 o
  15   3  -5      122.76      128.02      9.58 o
  16   3  -5        6.42        7.49      7.75 o
  17   3  -5      334.71      327.68     27.58 o
  18   3  -5       19.54       10.32      8.49 o
  19   3  -5      300.17      325.84     20.46 o
  20   3  -5       45.40       42.66     10.81 o
   1   4  -5      509.20      524.25     19.84 o
   2   4  -5      994.31      968.28     33.83 o
   3   4  -5       50.44       65.75      7.19 o
   4   4  -5      947.08      830.92     30.64 o
   5   4  -5       68.41       57.94      6.98 o
   6   4  -5     1181.85     1154.59     40.05 o
   7   4  -5      247.55      261.77     13.20 o
   8   4  -5     1186.03     1189.37     44.35 o
   9   4  -5      129.21      181.41     10.99 o
  10   4  -5      922.59      968.76     35.92 o
  11   4  -5      140.46      166.39     10.81 o
  12   4  -5      447.78      401.97     18.79 o
  13   4  -5       68.34       91.49     12.70 o
  14   4  -5       84.87      100.95     11.69 o
  15   4  -5       82.71       89.48     16.19 o
  16   4  -5       48.85       56.70     10.67 o
  17   4  -5       56.15       47.38     15.37 o
  18   4  -5      189.50      157.16     15.30 o
  19   4  -5       35.98       15.32     18.23 o
   0   5  -5       93.85      110.85     15.71 o
   1   5  -5      116.20      120.21     11.71 o
   2   5  -5      110.88      132.88     12.14 o
   3   5  -5      740.63      775.96     33.33 o
   4   5  -5       14.21       22.21      9.13 o
   5   5  -5     1106.73     1102.87     46.66 o
   6   5  -5       33.22       38.93      8.95 o
   7   5  -5      863.38      901.96     39.47 o
   8   5  -5      168.79      191.07     14.15 o
   9   5  -5     1460.47     1399.40     60.01 o
  10   5  -5        0.75        7.50      8.71 o
  11   5  -5      672.36      555.52     42.90 o
  12   5  -5      396.75      370.63     24.31 o
  13   5  -5      218.64      252.31     27.39 o
  14   5  -5      128.14      124.71     15.71 o
  15   5  -5       16.82       12.69     11.47 o
  16   5  -5       65.64       76.36     12.25 o
  17   5  -5       82.59       95.84     14.28 o
   1   6  -5       13.30       16.14      9.31 o
   2   6  -5      312.02      331.54     26.12 o
   3   6  -5       95.50      122.11     12.74 o
   4   6  -5      627.41      653.73     31.03 o
   5   6  -5        9.38        2.66      8.65 o
   6   6  -5      524.75      538.47     28.11 o
   7   6  -5      111.23      106.45     21.45 o
   8   6  -5      600.47      617.52     45.02 o
   9   6  -5       72.50       66.68     17.84 o
  10   6  -5      451.45      460.38     37.37 o
  11   6  -5       91.00      128.69     20.81 o
  12   6  -5      176.60      191.97     25.06 o
  13   6  -5       71.99       50.96     17.41 o
  14   6  -5       10.32       13.17     15.71 o
  15   6  -5       20.39       19.96     17.41 o
   0   7  -5      248.19      250.15     26.76 o
   1   7  -5       34.61       24.85     10.50 o
   2   7  -5      201.66      201.15     20.17 o
   3   7  -5      215.75      250.17     20.81 o
   4   7  -5       47.86       94.89     12.57 o
   5   7  -5      458.58      465.90     39.50 o
   6   7  -5        4.89       20.39     15.29 o
   7   7  -5      204.68      237.84     27.18 o
   8   7  -5      113.64      119.34     22.08 o
   9   7  -5      175.88      193.67     26.33 o
  10   7  -5       24.16       20.81     16.56 o
  11   7  -5      122.00      133.36     23.78 o
   1   8  -5      158.26      140.73     16.36 o
   2   8  -5       24.88       14.44     16.99 o
   3   8  -5      123.10      151.20     23.78 o
   4   8  -5      214.94      226.37     27.61 o
   5   8  -5       48.01       67.95     19.11 o
   6   8  -5      302.80      316.83     32.70 o
   0   0  -4     5946.06     7166.93    410.69 o
   2   0  -4     5258.07     5443.70    159.55 o
   4   0  -4     8522.36     8917.50    379.88 o
   6   0  -4     1534.09     1547.63     54.48 o
   8   0  -4      397.24      396.05     16.15 o
  10   0  -4      761.04      786.91     28.55 o
  12   0  -4     2419.85     2513.53     85.77 o
  14   0  -4     3534.10     3497.57    116.93 o
  16   0  -4     1876.11     1838.46     63.97 o
  18   0  -4      688.83      672.26     35.06 o
  20   0  -4       63.97       83.24     20.81 o
  22   0  -4      111.62      150.35     27.18 o
   1   1  -4     4940.88     4897.63    126.71 o
   2   1  -4      192.31      132.12      4.42 o
   3   1  -4     9419.13     9065.81    228.34 o
   4   1  -4      473.44      422.45     10.83 o
   5   1  -4     1117.43     1427.81     35.35 o
   6   1  -4     1328.90     1234.37     32.65 o
   7   1  -4      228.08      196.48      6.61 o
   8   1  -4       91.50       98.67      4.81 o
   9   1  -4      811.23      768.11     22.36 o
  10   1  -4     1031.11     1005.01     25.56 o
  11   1  -4     1949.65     1947.56     52.81 o
  12   1  -4      135.79      151.43      6.73 o
  13   1  -4     2345.65     2336.62     56.49 o
  14   1  -4      534.06      547.70     15.75 o
  15   1  -4      887.56      920.90     27.29 o
  16   1  -4      104.42      116.81      7.69 o
  17   1  -4      980.91     1005.85     29.35 o
  18   1  -4       13.76       18.53      6.22 o
  19   1  -4      247.51      272.01     13.83 o
  20   1  -4       86.18       98.98     30.37 o
  21   1  -4        0.56        0.03     10.36 o
  22   1  -4       31.09       38.59     14.11 o
   0   2  -4     9853.65     9308.15    357.22 o
   1   2  -4       46.60       50.39      3.69 o
   2   2  -4     8479.33     8472.16    231.73 o
   3   2  -4      554.21      558.08     16.71 o
   4   2  -4     1597.91     1784.59     51.92 o
   5   2  -4     1577.16     1811.82     52.43 o
   6   2  -4      286.18      283.44     10.85 o
   7   2  -4      184.61      238.37     10.76 o
   8   2  -4      553.09      475.49     16.47 o
   9   2  -4      980.86      976.65     30.75 o
  10   2  -4     1111.97     1144.98     32.56 o
  11   2  -4      130.79      122.38      6.88 o
  12   2  -4     1186.85     1143.52     32.61 o
  13   2  -4       15.38        8.47      4.48 o
  14   2  -4      428.63      533.68     17.38 o
  15   2  -4       47.45       59.84      6.99 o
  16   2  -4      427.50      372.07     16.18 o
  17   2  -4        1.79        4.55      7.19 o
  18   2  -4      321.30      379.24     20.55 o
  19   2  -4       77.49       65.95     14.64 o
  20   2  -4       77.10       82.47     11.03 o
  21   2  -4        6.41       -8.93      9.81 o
  22   2  -4        4.90       -5.99     11.67 o
   1   3  -4     5711.41     5930.06    161.20 o
   2   3  -4      684.12      637.20     20.66 o
   3   3  -4     1475.62     1321.39     43.71 o
   4   3  -4       76.76       74.77      6.28 o
   5   3  -4     1035.51      987.69     30.32 o
   6   3  -4      156.93      203.25      9.13 o
   7   3  -4       41.40       63.89      5.46 o
   8   3  -4      211.83      180.64      8.96 o
   9   3  -4      511.43      499.42     17.49 o
  10   3  -4      304.75      295.97     12.20 o
  11   3  -4      351.09      362.52     14.63 o
  12   3  -4      215.62      268.86     13.55 o
  13   3  -4      732.37      730.11     25.06 o
  14   3  -4      162.74      165.65     10.85 o
  15   3  -4     1828.34     1749.63     96.26 o
  16   3  -4       20.32       36.21      9.12 o
  17   3  -4      324.88      330.54     19.59 o
  18   3  -4        7.32       -5.63      7.94 o
  19   3  -4      134.87      125.24     13.53 o
  20   3  -4        3.96        7.84      9.14 o
  21   3  -4        7.57        4.98      9.05 o
   0   4  -4     3295.64     2859.13    159.69 o
   1   4  -4       52.01       48.43      7.21 o
   2   4  -4     1856.50     2032.75     80.28 o
   3   4  -4      637.33      608.82     27.33 o
   4   4  -4     1101.58      891.87     38.52 o
   5   4  -4       97.03       75.27      8.52 o
   6   4  -4      353.95      417.59     20.56 o
   7   4  -4      183.79      189.39     13.04 o
   8   4  -4       48.64       68.47      6.99 o
   9   4  -4       20.34       16.86      5.75 o
  10   4  -4      667.31      705.00     27.01 o
  11   4  -4       59.77       82.15      8.55 o
  12   4  -4     1213.39     1187.22     43.20 o
  13   4  -4      139.22      185.31     21.87 o
  14   4  -4     1803.42     1840.19     83.26 o
  15   4  -4       22.21       25.75      8.99 o
  16   4  -4      854.08      858.25     37.09 o
  17   4  -4       19.00       27.50      9.82 o
  18   4  -4      205.33      228.35     17.68 o
  19   4  -4       48.62       29.23     10.81 o
  20   4  -4       24.67       26.04     10.84 o
   1   5  -4     1258.81     1271.70     50.59 o
   2   5  -4      178.83      219.44     14.42 o
   3   5  -4      470.07      430.03     20.72 o
   4   5  -4       85.18       80.34      9.98 o
   5   5  -4      723.45      768.62     34.38 o
   6   5  -4       11.99        8.32     24.85 o
   7   5  -4        3.09        0.57      8.92 o
   8   5  -4       31.16       47.09      8.76 o
   9   5  -4      155.45      125.80     11.43 o
  10   5  -4      127.28       58.18     15.29 o
  11   5  -4     1028.87     1040.77     49.28 o
  12   5  -4      100.16      137.85     15.59 o
  13   5  -4      697.88      717.39     52.66 o
  14   5  -4       21.04       15.53     11.31 o
  15   5  -4      371.23      383.69     24.96 o
  16   5  -4       60.00       57.41     11.26 o
  17   5  -4      178.28      181.93     29.87 o
  18   5  -4       13.90       11.65     10.68 o
   0   6  -4     1207.69     1164.55     71.78 o
   1   6  -4       27.87       34.34      9.16 o
   2   6  -4      487.72      490.63     25.83 o
   3   6  -4       39.45       29.87      9.18 o
   4   6  -4      380.81      417.90     23.12 o
   5   6  -4      114.81      107.58     21.66 o
   6   6  -4       38.08       37.85      9.29 o
   7   6  -4      213.65      217.64     15.48 o
   8   6  -4       98.33       39.92     15.29 o
   9   6  -4      227.17      220.85     25.48 o
  10   6  -4       79.49       72.20     18.26 o
  11   6  -4      114.67      121.04     21.24 o
  12   6  -4      230.61      250.15     27.61 o
  13   6  -4       16.65       11.04     15.29 o
  14   6  -4      254.93      246.33     29.30 o
  15   6  -4        8.92       19.54     16.56 o
   1   7  -4     1124.63     1161.36     51.01 o
   2   7  -4      169.82      187.97     27.18 o
   3   7  -4      854.42      812.95     38.87 o
   4   7  -4      237.74      245.61     40.35 o
   5   7  -4      114.90      160.54     22.93 o
   6   7  -4      277.26      257.80     28.46 o
   7   7  -4        1.31        2.12     14.86 o
   8   7  -4      113.09      112.55     21.24 o
   9   7  -4        0.95       13.59     16.56 o
  10   7  -4       31.19       33.13     16.99 o
  11   7  -4      172.84      214.05     28.46 o
  12   7  -4        2.18       -2.12     16.14 o
   0   8  -4      376.78      440.42     36.95 o
   1   8  -4        6.51       22.08     16.14 o
   2   8  -4      347.84      368.65     33.98 o
   3   8  -4       79.32       66.68     18.69 o
   4   8  -4      208.88      176.68     24.63 o
   5   8  -4       83.21       94.71     21.24 o
   6   8  -4       14.14       12.74     16.99 o
   7   8  -4       25.19       36.95     19.11 o
   2   0  -3     1189.69     1185.53     52.96 o
   4   0  -3     5955.68     6240.03    193.18 o
   6   0  -3     7811.64     7451.65    244.34 o
   8   0  -3     1128.49     1185.92     44.33 o
  10   0  -3     1833.14     1654.67     58.99 o
  12   0  -3     1245.59     1170.62     55.69 o
  14   0  -3      221.37      213.39     16.67 o
  16   0  -3        1.76       -2.05      5.18 o
  18   0  -3      681.55      718.11     34.39 o
  20   0  -3      596.33      545.75     47.57 o
  22   0  -3      265.04      316.41     37.80 o
   0   1  -3    11847.32    12542.30    487.41 o
   1   1  -3       22.41       15.55      2.10 o
   2   1  -3     2637.56     2821.94     70.62 o
   3   1  -3     3713.75     4128.27     96.07 o
   4   1  -3      137.05      202.60      6.82 o
   5   1  -3    10435.11    10409.68    299.10 o
   6   1  -3      164.95      188.05      9.15 o
   7   1  -3     4637.91     4601.18    130.56 o
   8   1  -3      311.30      266.13      9.48 o
   9   1  -3     4123.05     4080.71    123.15 o
  10   1  -3      519.46      552.34     15.14 o
  11   1  -3     1581.02     1640.87     39.98 o
  12   1  -3      570.29      531.04     13.61 o
  13   1  -3       57.58       68.50      4.35 o
  14   1  -3      134.23      144.10      6.73 o
  15   1  -3       24.22       26.58      4.25 o
  16   1  -3      162.88      174.02      8.95 o
  17   1  -3      241.40      225.52     12.21 o
  18   1  -3        0.12        3.44      6.56 o
  19   1  -3      609.75      623.09     41.13 o
  20   1  -3       18.46       21.64      8.11 o
  21   1  -3      406.17      431.06     34.83 o
  22   1  -3       30.87       18.90     12.31 o
   1   2  -3     3301.00     3350.28     92.37 o
   2   2  -3     3333.17     3712.43    104.21 o
   3   2  -3      234.20      200.17      9.02 o
   4   2  -3     5336.92     4848.40    132.89 o
   5   2  -3      799.41      792.42     23.90 o
   6   2  -3     4976.82     5825.20    164.57 o
   7   2  -3      822.82      829.34     25.26 o
   8   2  -3     5439.89     4985.62    138.08 o
   9   2  -3       52.07       68.52      5.44 o
  10   2  -3     3834.95     4195.66    110.03 o
  11   2  -3       91.74       88.00      6.13 o
  12   2  -3      492.60      470.77     15.12 o
  13   2  -3      192.25      199.07     10.54 o
  14   2  -3       53.37       46.05      7.05 o
  15   2  -3      164.93      171.87      9.88 o
  16   2  -3      604.68      606.38     22.48 o
  17   2  -3        8.37       -1.21      6.62 o
  18   2  -3      236.26      268.35     16.93 o
  19   2  -3       17.78       16.39     14.88 o
  20   2  -3      511.12      520.10     24.99 o
  21   2  -3       52.73       45.70     14.57 o
  22   2  -3      490.99      511.02     35.58 o
   0   3  -3      293.15      342.31     24.63 o
   1   3  -3     1642.42     1357.75     54.05 o
   2   3  -3      516.41      466.18     17.32 o
   3   3  -3     1123.56     1245.00     43.39 o
   4   3  -3     1028.66      878.09     30.45 o
   5   3  -3      996.96      893.22     28.45 o
   6   3  -3      487.13      499.59     16.57 o
   7   3  -3     2544.68     2383.16     80.97 o
   8   3  -3       50.59       43.02      5.49 o
   9   3  -3     1996.33     1975.23     68.10 o
  10   3  -3       12.58        3.41      4.62 o
  11   3  -3      994.96      898.09     32.45 o
  12   3  -3      684.25      697.14     26.82 o
  13   3  -3      423.03      436.82     19.19 o
  14   3  -3      183.96      171.37     10.36 o
  15   3  -3       10.62       10.46      8.65 o
  16   3  -3       12.53        8.88      7.85 o
  17   3  -3      401.72      364.92     26.05 o
  18   3  -3       43.14       53.64     10.19 o
  19   3  -3      412.81      424.13     24.36 o
  20   3  -3        3.14       10.34      8.93 o
  21   3  -3      609.11      649.21     31.49 o
   1   4  -3     2176.10     2204.24     88.25 o
   2   4  -3      637.43      593.16     25.20 o
   3   4  -3       26.72       26.59      6.80 o
   4   4  -3     1121.88     1078.74     44.42 o
   5   4  -3       73.71       82.27     19.11 o
   6   4  -3     2686.30     2692.51    106.92 o
   7   4  -3      117.37      108.98      8.19 o
   8   4  -3     2220.74     2066.30     70.68 o
   9   4  -3       24.86       23.21      5.69 o
  10   4  -3      870.17      954.88     36.75 o
  11   4  -3      151.75      127.87      9.08 o
  12   4  -3      451.20      479.35     45.02 o
  13   4  -3      190.18      191.96     17.11 o
  14   4  -3      137.03      132.55     24.63 o
  15   4  -3       23.77       19.31      8.51 o
  16   4  -3       20.12       28.09      9.36 o
  17   4  -3       70.24       59.40     11.06 o
  18   4  -3      425.17      416.41     23.87 o
  19   4  -3       23.33        4.42     12.87 o
  20   4  -3      337.46      313.95     21.77 o
   0   5  -3      611.93      587.37     39.92 o
   1   5  -3      195.62      201.46     13.17 o
   2   5  -3      678.84      656.99     29.71 o
   3   5  -3     1484.87     1550.69     91.31 o
   4   5  -3      404.38      415.14     21.00 o
   5   5  -3     1539.17     1491.01     61.41 o
   6   5  -3       74.44       73.93      9.07 o
   7   5  -3     2309.80     2392.65     96.10 o
   8   5  -3       27.58       46.99      8.33 o
   9   5  -3      922.33      873.62     58.61 o
  10   5  -3       55.11       37.80     14.44 o
  11   5  -3      173.59      191.38     24.00 o
  12   5  -3      341.70      347.28     23.76 o
  13   5  -3        2.97        3.96     10.36 o
  14   5  -3       69.27       42.89     12.44 o
  15   5  -3       78.45       68.58     16.99 o
  16   5  -3      104.92       90.53     12.92 o
  17   5  -3      134.58      148.26     18.81 o
  18   5  -3       57.03       47.55     12.00 o
   1   6  -3      148.07      155.33     12.74 o
   2   6  -3      572.60      568.70     28.08 o
   3   6  -3       74.76       88.79     16.56 o
   4   6  -3      966.06      976.91     42.79 o
   5   6  -3       59.18       74.59     10.40 o
   6   6  -3      724.14      694.28     55.85 o
   7   6  -3       11.56       16.99     13.17 o
   8   6  -3      928.54      921.61     61.16 o
   9   6  -3       90.98      111.70     18.69 o
  10   6  -3      493.38      447.64     35.68 o
  11   6  -3       59.12       45.44     16.99 o
  12   6  -3      161.98      207.68     25.48 o
  13   6  -3       20.32        0.00     14.86 o
  14   6  -3       30.94       22.51     16.99 o
  15   6  -3       46.71       51.39     19.96 o
  16   6  -3       97.02      134.59     25.91 o
   0   7  -3      399.26      369.07     31.85 o
   1   7  -3       27.65       43.73     10.36 o
   2   7  -3      160.07      183.76     15.91 o
   3   7  -3      171.31      204.24     16.21 o
   4   7  -3       13.99       17.84     14.86 o
   5   7  -3      462.88      495.63     38.22 o
   6   7  -3       11.24        0.85     13.59 o
   7   7  -3      227.82      254.82     27.61 o
   8   7  -3       33.77       22.51     15.71 o
   9   7  -3      337.64      260.77     29.30 o
  10   7  -3       10.94       15.71     16.99 o
  11   7  -3      375.14      369.92     35.68 o
  12   7  -3       10.89       12.74     17.41 o
   1   8  -3      339.83      304.94     29.73 o
   2   8  -3        8.33        1.27     14.44 o
   3   8  -3       69.85       57.76     18.69 o
   4   8  -3       87.68       93.44     20.81 o
   5   8  -3        8.95        4.25     16.99 o
   6   8  -3      186.62      210.23     27.18 o
   7   8  -3        0.04      -13.59     15.71 o
   0   0  -2    43873.61    42470.68   2242.45 o
   2   0  -2    24723.01    24684.09    811.22 o
   4   0  -2     1536.47     1769.19     59.79 o
   6   0  -2     3526.91     3389.24    115.23 o
   8   0  -2      135.60      170.51     11.77 o
  10   0  -2     1748.21     1783.18     59.53 o
  12   0  -2     2293.55     2272.39     75.01 o
  14   0  -2     5282.64     5464.47    182.53 o
  16   0  -2     2261.09     2068.66    123.16 o
  18   0  -2      662.53      684.34     44.17 o
  20   0  -2      171.11      182.20     28.46 o
  22   0  -2       21.50       -4.67     14.44 o
   1   1  -2    10019.61    10536.64    262.96 o
   2   1  -2      687.42      589.33     15.79 o
   3   1  -2     7652.68     7966.40    202.66 o
   4   1  -2    11318.74    11174.41    313.73 o
   5   1  -2     2260.25     2296.80     63.40 o
   6   1  -2     5081.17     5805.22    165.78 o
   7   1  -2      120.41       88.13      4.66 o
   8   1  -2     1168.25     1142.17     31.41 o
   9   1  -2      404.12      402.62     12.84 o
  10   1  -2     1752.17     1495.67     33.43 o
  11   1  -2     2281.69     2372.50     51.83 o
  12   1  -2      173.51      201.37      8.08 o
  13   1  -2     2672.14     2691.21     70.44 o
  14   1  -2      512.83      529.62     16.48 o
  15   1  -2     1270.83     1338.81     36.88 o
  16   1  -2       60.28       82.07      7.23 o
  17   1  -2      849.85      827.29     33.81 o
  18   1  -2       70.30       76.17      9.58 o
  19   1  -2      136.01      133.29     11.99 o
  20   1  -2       75.77       83.31     11.23 o
  21   1  -2        4.55        2.10     10.66 o
  22   1  -2       18.92       45.16     13.30 o
   0   2  -2     2885.14     3037.09    128.53 o
   1   2  -2      278.22      311.13     11.60 o
   2   2  -2     3001.50     2776.80     98.12 o
   3   2  -2      142.78      136.73      6.07 o
   4   2  -2     3716.49     3488.36     97.41 o
   5   2  -2      692.01      767.90     23.40 o
   6   2  -2      187.95      179.64      7.72 o
   7   2  -2      384.05      350.17     12.37 o
   8   2  -2      135.32      120.09      6.67 o
   9   2  -2       68.19       82.96      6.80 o
  10   2  -2     1255.69     1326.95     42.15 o
  11   2  -2       84.30       96.13      6.66 o
  12   2  -2     1982.93     1908.46     60.57 o
  13   2  -2      273.63      262.78     11.98 o
  14   2  -2     1075.09     1173.08     40.42 o
  15   2  -2        6.72        6.53      4.97 o
  16   2  -2      893.68      870.68     28.05 o
  17   2  -2       35.38       45.07      8.96 o
  18   2  -2      229.75      207.46     14.58 o
  19   2  -2      139.32      160.98     13.65 o
  20   2  -2       38.83       21.08      8.34 o
  21   2  -2       11.92       13.99      8.75 o
  22   2  -2       20.31       31.58      9.73 o
   1   3  -2     4962.28     4908.58    189.80 o
   2   3  -2      151.70      176.55     19.54 o
   3   3  -2     2672.02     2510.10    105.26 o
   4   3  -2       44.41       72.11      6.71 o
   5   3  -2      566.94      635.74     24.34 o
   6   3  -2      401.57      313.51     13.15 o
   7   3  -2       52.10       40.38      4.89 o
   8   3  -2      819.35      953.91     34.24 o
   9   3  -2      445.18      381.33     21.43 o
  10   3  -2      434.15      351.49     17.06 o
  11   3  -2      597.66      619.63     31.19 o
  12   3  -2       38.55       75.37     14.02 o
  13   3  -2     1287.96     1321.18     51.00 o
  14   3  -2      197.74      237.85     15.17 o
  15   3  -2     1505.31     1372.69     54.94 o
  16   3  -2       62.96       42.61      9.59 o
  17   3  -2      419.26      418.03     22.11 o
  18   3  -2       19.35       16.89      8.45 o
  19   3  -2      243.61      221.97     23.16 o
  20   3  -2       18.41       34.91     10.15 o
  21   3  -2       28.65       38.51     10.80 o
   0   4  -2     5179.92     5356.40    286.68 o
   1   4  -2      115.67      104.04      9.98 o
   2   4  -2     4716.88     4351.13    166.13 o
   3   4  -2      404.81      433.61     20.56 o
   4   4  -2     1193.30     1192.95     49.84 o
   5   4  -2       38.83       21.80      8.49 o
   6   4  -2      369.36      369.34     18.12 o
   7   4  -2      546.15      579.06     22.63 o
   8   4  -2      101.70      127.84      8.19 o
   9   4  -2       62.80       47.19      8.86 o
  10   4  -2      347.48      346.38     21.28 o
  11   4  -2      139.04      161.90     14.24 o
  12   4  -2     1038.26     1011.87     81.76 o
  13   4  -2      218.12      243.50     18.97 o
  14   4  -2      795.33      778.47     47.14 o
  15   4  -2       15.09       22.64      8.66 o
  16   4  -2      676.46      757.74     33.52 o
  17   4  -2        3.74       13.49      8.83 o
  18   4  -2      448.13      470.13     26.42 o
  19   4  -2       29.28       32.31     10.69 o
  20   4  -2       50.09       56.66     12.40 o
   1   5  -2      910.15      885.55     36.32 o
   2   5  -2      113.38      108.39      9.90 o
   3   5  -2     1484.33     1434.22     57.81 o
   4   5  -2      163.06      187.10     15.29 o
   5   5  -2      604.05      599.72     27.68 o
   6   5  -2      156.53      176.19     15.29 o
   7   5  -2      214.69      234.59     14.68 o
   8   5  -2        2.30        4.47      6.73 o
   9   5  -2      361.53      425.13     33.13 o
  10   5  -2       96.81       90.07     22.30 o
  11   5  -2      494.03      504.37     29.09 o
  12   5  -2       11.11        6.45      9.43 o
  13   5  -2      430.26      455.51     26.24 o
  14   5  -2       89.27       89.50     14.44 o
  15   5  -2      251.25      282.74     31.22 o
  16   5  -2       43.28       42.34     11.07 o
  17   5  -2      307.03      305.56     21.30 o
  18   5  -2        9.93        9.24     10.62 o
   0   6  -2      782.62      741.96     49.69 o
   1   6  -2       49.46       45.14      8.86 o
   2   6  -2      635.78      683.24     31.19 o
   3   6  -2        2.83        3.68      7.65 o
   4   6  -2      515.62      476.71     25.48 o
   5   6  -2       49.41       76.72     15.29 o
   6   6  -2      193.58      231.98     15.93 o
   7   6  -2       20.26       21.24     13.17 o
   8   6  -2       79.39      110.85     19.54 o
   9   6  -2       50.09       72.62     17.84 o
  10   6  -2      210.53      194.94     24.63 o
  11   6  -2        5.74      -13.17     13.17 o
  12   6  -2      330.08      375.02     34.83 o
  13   6  -2       20.48       13.17     16.56 o
  14   6  -2      504.11      469.73     42.05 o
  15   6  -2       33.01       33.22     13.30 o
  16   6  -2      384.10      391.75     50.75 o
   1   7  -2      976.39     1044.46     45.80 o
   2   7  -2      231.57      258.95     23.57 o
   3   7  -2      536.57      595.33     29.52 o
   4   7  -2      122.11      123.59     19.96 o
   5   7  -2       91.82      104.05     19.54 o
   6   7  -2       81.91       83.24     18.26 o
   7   7  -2       59.65       32.70     16.14 o
   8   7  -2      112.49      110.00     20.39 o
   9   7  -2       36.72       42.90     17.41 o
  10   7  -2      125.16       99.81     21.24 o
  11   7  -2      341.13      387.76     36.52 o
  12   7  -2       77.51       97.26     22.51 o
  13   7  -2      450.45      553.39     45.02 o
   0   8  -2      438.88      479.92     37.80 o
   1   8  -2        1.70       19.96     15.71 o
   2   8  -2      320.57      392.00     33.13 o
   3   8  -2       91.93       90.89     19.96 o
   4   8  -2      190.14      210.23     25.48 o
   5   8  -2       81.42       91.74     20.39 o
   6   8  -2       15.30       15.29     16.99 o
   7   8  -2       35.35       27.18     17.84 o
   8   8  -2       48.14       48.42     19.54 o
   2   0  -1     4933.17     5100.71    197.31 o
   4   0  -1    12635.36    13665.68    440.42 o
   6   0  -1     9282.21     9390.43    265.80 o
   8   0  -1     7767.59     7251.45    203.79 o
  10   0  -1     1581.72     1306.80     46.96 o
  12   0  -1     1141.65     1157.78     41.03 o
  14   0  -1      373.34      331.11     30.15 o
  16   0  -1      610.42      565.40     46.93 o
  18   0  -1      298.40      302.74     26.33 o
  20   0  -1      316.82      321.08     32.70 o
  22   0  -1      420.06      418.34     42.90 o
   1   1  -1     1433.89     1506.05     50.02 o
   2   1  -1     7721.00     8584.36    218.06 o
   3   1  -1     1721.37     1699.22     44.29 o
   4   1  -1     1565.87     1888.05     49.10 o
   5   1  -1     2888.04     3092.47     87.12 o
   6   1  -1     2369.55     2432.63     70.28 o
   7   1  -1     1400.57     1420.66     37.21 o
   8   1  -1       16.00        4.85      2.20 o
   9   1  -1     4924.45     5026.19    107.09 o
  10   1  -1      270.53      279.03     10.67 o
  11   1  -1     1116.54     1140.27     27.86 o
  12   1  -1      394.75      390.16     11.58 o
  13   1  -1       96.78       85.15      6.86 o
  14   1  -1       60.88       58.48      5.93 o
  15   1  -1      275.73      258.78     12.08 o
  16   1  -1        8.10       14.25      4.90 o
  17   1  -1      262.60      248.94     14.53 o
  18   1  -1       49.18       49.26      8.40 o
  19   1  -1      423.54      421.64     21.05 o
  20   1  -1       88.05       94.69     10.70 o
  21   1  -1      339.94      312.45     19.04 o
  22   1  -1       15.36        8.28     10.81 o
  23   1  -1      409.67      445.54     31.53 o
   1   2  -1     8045.31     8189.85    319.48 o
   2   2  -1     2413.46     2444.95    103.20 o
   3   2  -1      296.37      367.87     13.54 o
   4   2  -1     4685.08     4399.94    147.63 o
   5   2  -1       47.83       42.32      3.85 o
   6   2  -1     1533.71     1453.08     48.16 o
   7   2  -1       41.34       39.96      6.15 o
   8   2  -1     4533.62     4962.19    204.16 o
   9   2  -1        3.44        4.48      5.25 o
  10   2  -1     4050.29     3921.34    117.23 o
  11   2  -1       28.60       42.88      4.82 o
  12   2  -1     1200.00     1233.00     39.28 o
  13   2  -1       57.12       53.23      8.08 o
  14   2  -1       85.98       81.30      9.43 o
  15   2  -1      492.74      467.25     22.22 o
  16   2  -1       76.13       94.07     10.33 o
  17   2  -1       22.56       27.18      8.17 o
  18   2  -1      514.21      486.42     23.41 o
  19   2  -1        3.24        3.54      7.39 o
  20   2  -1      468.62      467.53     23.92 o
  21   2  -1       28.14       38.75     16.24 o
  22   2  -1      505.22      508.83     25.72 o
   0   3  -1     3372.80     3265.15    182.62 o
   1   3  -1      183.84      220.11     12.00 o
   2   3  -1      181.10      123.13      7.92 o
   3   3  -1     4486.79     4167.81    165.11 o
   4   3  -1      488.05      420.22     19.04 o
   5   3  -1     5583.68     5359.16    174.73 o
   6   3  -1      340.07      318.18     17.69 o
   7   3  -1     5960.07     5948.94    245.87 o
   8   3  -1      503.40      502.55     26.06 o
   9   3  -1     1604.53     1526.28     67.89 o
  10   3  -1        9.00       14.65      6.91 o
  11   3  -1     1283.88     1257.76     57.55 o
  12   3  -1      107.10      118.07     12.27 o
  13   3  -1      740.80      774.76     32.24 o
  14   3  -1       90.72       88.60     10.15 o
  15   3  -1       33.23       41.00      8.87 o
  16   3  -1       72.53       34.99     14.45 o
  17   3  -1      244.84      271.51     20.61 o
  18   3  -1       42.04       40.54      9.71 o
  19   3  -1      573.84      567.35     37.95 o
  20   3  -1       12.94       14.71      9.36 o
  21   3  -1      565.29      584.11     28.85 o
   1   4  -1     1397.06     1447.95     60.21 o
   2   4  -1      684.18      704.29     39.50 o
   3   4  -1      301.19      236.99     13.78 o
   4   4  -1     2420.21     2409.74     93.23 o
   5   4  -1       88.14       89.41      8.15 o
   6   4  -1     3192.90     3013.09    119.27 o
   7   4  -1      108.99      127.91     11.49 o
   8   4  -1     1209.17     1245.67     56.22 o
   9   4  -1      146.90      210.92     15.54 o
  10   4  -1      777.89      638.73     33.92 o
  11   4  -1       29.36       39.45     11.25 o
  12   4  -1       52.08       72.45     11.70 o
  13   4  -1       84.49       95.20     22.08 o
  14   4  -1        0.88        6.68      8.99 o
  15   4  -1      617.66      587.96     45.31 o
  16   4  -1       36.47       27.27      9.41 o
  17   4  -1      118.70      111.77     12.97 o
  18   4  -1      340.22      358.02     21.99 o
  19   4  -1       64.78       52.11     11.44 o
  20   4  -1      470.21      496.30     36.88 o
   0   5  -1      715.74      714.36     43.74 o
   1   5  -1      164.62      164.18     11.41 o
   2   5  -1      705.81      676.36     30.47 o
   3   5  -1      106.78      109.80     10.09 o
   4   5  -1       99.47      105.47      9.86 o
   5   5  -1     1340.46     1259.99     54.06 o
   6   5  -1        4.21        6.11      6.42 o
   7   5  -1     1718.65     1640.58     81.33 o
   8   5  -1       16.82       20.39     12.32 o
   9   5  -1     1485.68     1523.85     90.89 o
  10   5  -1      189.81      178.51     16.39 o
  11   5  -1      535.09      580.66     31.32 o
  12   5  -1      220.77      232.83     27.39 o
  13   5  -1       71.25       59.33     12.82 o
  14   5  -1      108.74      123.98     35.89 o
  15   5  -1       94.22      102.16     21.87 o
  16   5  -1       14.70       15.13      9.73 o
  17   5  -1      240.90      244.45     18.68 o
  18   5  -1       13.00       10.47     11.58 o
   1   6  -1      270.00      247.21     15.75 o
   2   6  -1      369.45      370.02     20.27 o
   3   6  -1       52.48       61.38      9.07 o
   4   6  -1      463.32      504.30     25.61 o
   5   6  -1      231.23      227.16     15.06 o
   6   6  -1     1773.86     1784.19    105.75 o
   7   6  -1       68.08       69.23     16.14 o
   8   6  -1     1386.02     1352.27     84.09 o
   9   6  -1      113.03      145.67     21.24 o
  10   6  -1      605.72      558.91     43.74 o
  11   6  -1      106.57       84.52     19.54 o
  12   6  -1      201.91      183.47     25.48 o
  13   6  -1       33.83       -1.27     15.29 o
  14   6  -1       53.80       62.86     19.54 o
  15   6  -1       16.48       17.97     18.69 o
  16   6  -1      112.17      144.11     18.50 o
   0   7  -1      100.88       85.37     17.41 o
   1   7  -1       10.78       14.47      9.76 o
   2   7  -1       38.38       42.10     10.20 o
   3   7  -1      295.00      282.93     18.47 o
   4   7  -1       31.41       11.89     14.02 o
   5   7  -1      637.10      699.92     47.14 o
   6   7  -1       20.66        2.12     13.17 o
   7   7  -1      466.11      473.55     38.65 o
   8   7  -1        0.70       10.62     15.29 o
   9   7  -1      209.10      213.20     26.33 o
  10   7  -1        2.13        1.27     15.71 o
  11   7  -1       75.54       85.37     20.81 o
  12   7  -1        5.40       -4.25     16.99 o
  13   7  -1      138.71      109.15     24.21 o
   1   8  -1       95.86       70.08     18.26 o
   2   8  -1       33.12       42.90     16.56 o
   3   8  -1       30.94       23.78     15.71 o
   4   8  -1       67.53       73.05     19.11 o
   5   8  -1       36.59       45.02     17.84 o
   6   8  -1      142.91      118.92     22.08 o
   7   8  -1        5.32       -6.37     16.14 o
   8   8  -1      144.38      117.64     23.36 o
   2   0   0    16840.00    18432.30   1185.33 o
   4   0   0     8205.63     6714.52   2103.31 o
   6   0   0     3173.03     2170.40    284.56 o
   8   0   0       56.97       11.67      3.53 o
  10   0   0     3558.09     3127.18    164.79 o
  12   0   0     4073.45     3893.24    215.54 o
  14   0   0     4246.36     3848.29    242.08 o
  16   0   0     1322.89     1459.25     64.92 o
  18   0   0      233.41      264.49     21.66 o
  20   0   0      505.62      617.10     52.24 o
  22   0   0        0.39       -5.10     13.59 o
   1   1   0    11185.23    11494.23    263.99 o
   2   1   0     3406.65     3079.32     89.23 o
   3   1   0     4701.62     5227.72    133.12 o
   4   1   0      990.79      939.15     28.41 o
   5   1   0      439.92      307.40     12.14 o
   6   1   0       20.90       23.49      2.52 o
   7   1   0       96.41       53.03      3.25 o
   8   1   0     1309.24     1068.04     28.74 o
   9   1   0      375.64      415.51     15.06 o
  10   1   0        7.48       36.76      3.60 o
  11   1   0     2355.03     2290.31     61.82 o
  12   1   0      284.20      278.23     11.66 o
  13   1   0     1930.23     1988.92     70.74 o
  14   1   0      216.63      254.45     11.46 o
  15   1   0     1915.01     1870.72     57.49 o
  16   1   0      373.14      349.11     16.67 o
  17   1   0      375.37      368.41     15.32 o
  18   1   0       43.46       36.94      8.03 o
  19   1   0       73.97       97.44     10.56 o
  20   1   0      118.95      139.70     14.72 o
  21   1   0        3.34       15.23      8.17 o
  22   1   0       84.12       89.70     15.58 o
  23   1   0       32.79       27.36     13.04 o
   0   2   0    16997.42    19097.79   1029.49 o
   1   2   0     6337.32     6189.88    167.65 o
   2   2   0       25.59       11.38      3.37 o
   3   2   0       22.98       17.82      2.50 o
   4   2   0     4711.13     4086.46    168.21 o
   5   2   0      147.45      110.56      8.11 o
   6   2   0     2030.78     2069.14     87.07 o
   7   2   0       22.14       16.04      5.31 o
   8   2   0        1.03        2.26      4.65 o
   9   2   0      227.80      257.42     31.43 o
  10   2   0      843.02      854.27     33.25 o
  11   2   0       42.97       77.24      8.06 o
  12   2   0     1177.66     1276.78     62.44 o
  13   2   0      220.49      245.95     14.72 o
  14   2   0     1796.69     1724.56     64.04 o
  15   2   0       29.11       34.18     10.96 o
  16   2   0     1015.04     1012.97     40.87 o
  17   2   0       20.75       34.52      8.58 o
  18   2   0      316.43      283.37     17.61 o
  19   2   0      176.43      171.09     27.75 o
  20   2   0        0.89       -5.96      7.30 o
  21   2   0       29.64       29.92      9.54 o
  22   2   0        0.60       -5.94      7.98 o
   1   3   0     5512.29     5165.66    162.16 o
   2   3   0      479.66      519.79     18.22 o
   3   3   0     1814.64     2154.59     68.56 o
   4   3   0       40.09       27.16      4.05 o
   5   3   0     1119.85      853.50     38.52 o
   6   3   0     3273.27     3394.29    141.62 o
   7   3   0      193.22      269.39     21.45 o
   8   3   0      895.79      872.52     40.39 o
   9   3   0      144.17      130.92     11.49 o
  10   3   0      698.91      831.43     39.42 o
  11   3   0      806.06      859.53     45.23 o
  12   3   0       36.13       35.38      8.95 o
  13   3   0     2335.25     2302.08    131.00 o
  14   3   0        0.14       -6.14      6.51 o
  15   3   0      957.88     1010.48     41.77 o
  16   3   0      114.61      104.02     15.12 o
  17   3   0     1122.01     1062.85     43.82 o
  18   3   0       17.49       23.00      9.26 o
  19   3   0      314.10      303.87     23.18 o
  20   3   0       51.51       33.16     10.37 o
  21   3   0       59.94       61.18     14.91 o
   0   4   0     4043.70     4416.95    241.66 o
   1   4   0      706.94      660.72     28.83 o
   2   4   0     6267.11     6064.17    233.34 o
   3   4   0       76.70       51.28     13.38 o
   4   4   0      389.88      459.56     17.04 o
   5   4   0      387.00      433.38     16.24 o
   6   4   0       10.60        4.25      9.77 o
   7   4   0      862.59      743.52     35.85 o
   8   4   0      152.83      179.37     14.21 o
   9   4   0      215.52      261.24     17.47 o
  10   4   0      114.18       81.59     10.80 o
  11   4   0       17.28       22.19      8.86 o
  12   4   0     1247.69     1416.85     64.76 o
  13   4   0       31.63       14.50     11.68 o
  14   4   0      226.58      254.54     16.80 o
  15   4   0       80.94      101.31     11.81 o
  16   4   0      414.99      412.84     34.83 o
  17   4   0        3.54        9.49      8.81 o
  18   4   0      440.07      445.44     24.48 o
  19   4   0        1.10       -4.50     12.05 o
  20   4   0       69.69       71.65     15.45 o
   1   5   0      789.78      701.12     35.04 o
   2   5   0       51.74       67.09      8.09 o
   3   5   0     2162.84     2193.80     87.39 o
   4   5   0       33.88       21.51      7.64 o
   5   5   0      341.11      334.79     31.00 o
   6   5   0       84.11       45.44     13.59 o
   7   5   0        4.25       -8.07     10.62 o
   8   5   0       65.39       68.80     15.29 o
   9   5   0      376.33      490.96     37.37 o
  10   5   0       62.43       97.65     17.41 o
  11   5   0      417.44      403.07     25.22 o
  12   5   0      130.15      130.98     14.93 o
  13   5   0      181.68      163.96     24.85 o
  14   5   0        3.28       -1.40      9.90 o
  15   5   0      292.82      321.35     23.98 o
  16   5   0        3.15       -5.27      8.68 o
  17   5   0      161.60      220.45     17.93 o
  18   5   0        0.60        8.43      9.93 o
   0   6   0      778.77      868.53     53.94 o
   1   6   0        5.22       20.63      7.65 o
   2   6   0      967.44      942.43     41.09 o
   3   6   0      183.44      162.03     16.78 o
   4   6   0      697.66      705.83     55.21 o
   5   6   0        3.63       -3.04      9.77 o
   6   6   0      375.29      349.11     30.58 o
   7   6   0       30.82       40.77     14.86 o
   8   6   0      252.67      257.37     26.76 o
   9   6   0       29.35       19.96     14.86 o
  10   6   0      520.16      505.40     40.77 o
  11   6   0        1.70      -14.02     14.02 o
  12   6   0      217.00      244.21     28.46 o
  13   6   0        6.41       -8.07     15.29 o
  14   6   0      694.71      674.42     66.04 o
  15   6   0       56.09       68.99     14.68 o
  16   6   0      452.58      515.69     33.55 o
   1   7   0      740.50      760.02     43.53 o
   2   7   0       21.42       27.48      9.30 o
   3   7   0      393.80      401.77     32.70 o
   4   7   0        0.92        2.97     13.59 o
   5   7   0      129.33      104.48     19.11 o
   6   7   0        0.45        2.12     14.02 o
   7   7   0       15.98       -1.70     14.02 o
   8   7   0      125.15      104.48     19.96 o
   9   7   0      245.39      284.13     30.58 o
  10   7   0      138.37      179.23     25.06 o
  11   7   0      337.28      321.08     33.98 o
  12   7   0      299.33      249.30     31.00 o
  13   7   0      466.77      530.46     46.29 o
   1   8   0        1.26        9.77     14.44 o
   2   8   0      324.30      373.74     33.13 o
   3   8   0        2.75        3.82     14.86 o
   4   8   0      107.02       70.93     18.26 o
   5   8   0       56.19       33.55     16.99 o
   6   8   0       58.65       64.56     18.26 o
   7   8   0       14.25       27.61     16.99 o
   8   8   0        9.28        4.25     16.14 o
   2   0   1     5116.71     5202.02    189.85 o
   4   0   1    11832.08    13567.13    679.38 o
   6   0   1     9840.12    10871.64    637.91 o
   8   0   1     7671.18     7687.19    475.67 o
  10   0   1     1960.93     1708.60     98.11 o
  12   0   1     1121.72     1101.89     55.85 o
  14   0   1      383.60      351.75     35.46 o
  16   0   1      620.21      556.66     28.85 o
  18   0   1      256.14      276.01     27.82 o
  20   0   1      283.71      227.07     17.74 o
  22   0   1      411.63      443.39     42.47 o
   0   1   1      403.21      521.85     21.02 o
   1   1   1     1436.23     1520.22     38.97 o
   2   1   1     7713.65     8631.38    218.86 o
   3   1   1     1703.66     1744.67     44.59 o
   4   1   1     1584.40     1895.85     48.99 o
   5   1   1     2809.36     3034.86     98.08 o
   6   1   1     2375.53     2465.58     74.35 o
   7   1   1     1314.25     1345.26     90.14 o
   8   1   1       16.00        3.85      3.49 o
   9   1   1     4872.36     4947.64    172.69 o
  10   1   1      274.03      278.85     11.31 o
  11   1   1     1076.25     1118.14     43.06 o
  12   1   1      404.56      427.76     22.54 o
  13   1   1       90.79       83.00      8.53 o
  14   1   1       61.12       60.63      6.21 o
  15   1   1      277.73      272.26     19.25 o
  16   1   1        9.36        7.18      5.02 o
  17   1   1      276.08      242.54     13.73 o
  18   1   1       50.91       49.10      6.43 o
  19   1   1      382.54      390.27     20.50 o
  20   1   1       87.58       84.71     10.61 o
  21   1   1      325.26      330.83     18.87 o
  22   1   1       15.36       13.14     13.17 o
  23   1   1      408.31      452.12     33.34 o
   1   2   1     7946.69     8417.88    188.36 o
   2   2   1     2532.67     2619.29     57.42 o
   3   2   1      303.86      356.71     10.42 o
   4   2   1     5001.71     4722.18    150.81 o
   5   2   1       47.12       47.48      8.39 o
   6   2   1     1431.45     1391.74     48.06 o
   7   2   1       40.86       40.84      6.15 o
   8   2   1     4418.63     4895.51    161.34 o
   9   2   1        2.70        9.34      5.71 o
  10   2   1     3959.73     4066.54    181.98 o
  11   2   1       26.61       47.20      7.07 o
  12   2   1     1196.45     1244.59     38.78 o
  13   2   1       51.22       51.39      7.92 o
  14   2   1       82.19      102.67     10.01 o
  15   2   1      488.57      452.27     22.29 o
  16   2   1       86.79       90.67     10.64 o
  17   2   1       25.31       25.51      8.22 o
  18   2   1      517.91      445.63     23.16 o
  19   2   1        2.43       -0.60      7.44 o
  20   2   1      471.51      474.16     23.97 o
  21   2   1       27.55       21.68     13.62 o
  22   2   1      523.03      490.75     25.61 o
   0   3   1     3410.22     3377.39    129.28 o
   1   3   1      211.33      228.98      9.72 o
   2   3   1      158.00      100.48      4.95 o
   3   3   1     4529.79     4378.03    135.22 o
   4   3   1      512.23      436.40     16.73 o
   5   3   1     5516.31     5339.43    175.95 o
   6   3   1      332.50      321.91     13.43 o
   7   3   1     5928.40     5969.92    245.99 o
   8   3   1      501.56      533.45     33.34 o
   9   3   1     1623.39     1582.19     68.19 o
  10   3   1        7.47        3.82      9.13 o
  11   3   1     1389.75     1298.52     57.93 o
  12   3   1       94.48      107.65     13.06 o
  13   3   1      740.25      758.27     32.17 o
  14   3   1       83.61       79.38     10.01 o
  15   3   1       30.51       32.15     12.74 o
  16   3   1       70.66       56.16      9.69 o
  17   3   1      240.57      274.68     18.04 o
  18   3   1       43.72       36.61      9.80 o
  19   3   1      610.08      624.25     29.17 o
  20   3   1       14.06       16.98      9.38 o
  21   3   1      585.26      551.16     28.55 o
   1   4   1     1465.43     1549.67     60.21 o
   2   4   1      575.92      582.36     27.77 o
   3   4   1      295.43      246.80     10.92 o
   4   4   1     2360.08     2325.83     92.94 o
   5   4   1       96.06       91.02      8.06 o
   6   4   1     3222.30     3127.83    141.43 o
   7   4   1      107.80      103.24      7.51 o
   8   4   1     1234.36     1249.80     56.27 o
   9   4   1      144.48      201.56     15.71 o
  10   4   1      812.93      732.60     34.89 o
  11   4   1       36.91       66.92     10.36 o
  12   4   1       55.27       74.92     21.45 o
  13   4   1       75.44       79.26     11.97 o
  14   4   1        0.98       -7.02      7.02 o
  15   4   1      617.71      616.71     28.41 o
  16   4   1       28.68        8.79      8.58 o
  17   4   1      116.12      124.54     13.40 o
  18   4   1      364.06      377.61     22.31 o
  19   4   1       66.95       53.74     11.60 o
  20   4   1      487.25      518.02     27.72 o
   0   5   1      702.63      685.48     43.32 o
   1   5   1      142.89      136.73     10.81 o
   2   5   1      678.91      682.33     30.15 o
   3   5   1      102.16      118.40     10.09 o
   4   5   1      101.94       99.66     16.56 o
   5   5   1     1439.23     1368.91     54.20 o
   6   5   1        4.13       -9.77      9.77 o
   7   5   1     1783.46     1726.86     97.68 o
   8   5   1       18.38       22.08     12.74 o
   9   5   1     1507.76     1485.20     90.89 o
  10   5   1      194.61      188.04     16.75 o
  11   5   1      488.40      542.25     31.08 o
  12   5   1      217.41      245.09     26.97 o
  13   5   1       71.32       89.83     18.69 o
  14   5   1      110.71      116.01     24.21 o
  15   5   1       94.39       83.12     14.38 o
  16   5   1       19.02       33.83     10.40 o
  17   5   1      234.92      230.93     18.73 o
  18   5   1       10.67        2.01     12.64 o
   1   6   1      244.78      236.42     15.28 o
   2   6   1      390.56      377.00     20.11 o
   3   6   1       53.17       52.04      9.07 o
   4   6   1      489.16      534.34     25.31 o
   5   6   1      233.40      186.02     22.08 o
   6   6   1     1767.84     1789.71    105.75 o
   7   6   1       69.12       26.33     15.29 o
   8   6   1     1401.48     1378.17     84.52 o
   9   6   1      119.24      124.86     21.24 o
  10   6   1      571.15      597.56     44.59 o
  11   6   1      103.29      122.74     21.66 o
  12   6   1      193.72      183.90     25.06 o
  13   6   1       41.64       59.03     18.26 o
  14   6   1       54.02       63.77     21.24 o
  15   6   1       26.06       40.98     13.51 o
  16   6   1      108.72       95.60     17.17 o
   0   7   1      116.43      135.06     17.84 o
   1   7   1       12.47       21.02      9.31 o
   2   7   1       53.50       41.90      9.86 o
   3   7   1      286.96      251.00     25.91 o
   4   7   1       25.09       18.26     14.44 o
   5   7   1      594.34      623.04     46.72 o
   6   7   1       22.22        0.00     14.44 o
   7   7   1      454.08      472.27     38.65 o
   8   7   1        1.07      -12.74     14.86 o
   9   7   1      186.13      174.13     25.48 o
  10   7   1        1.30        0.42     15.71 o
  11   7   1       70.10       53.51     19.54 o
  12   7   1       10.62        1.27     17.41 o
  13   7   1      138.48      104.48     24.63 o
   2   8   1       26.27       32.28     15.71 o
   3   8   1       31.82       51.39     16.99 o
   4   8   1       58.67       60.31     16.99 o
   5   8   1       33.35       -1.27     15.29 o
   6   8   1      139.73      141.85     23.36 o
   7   8   1        5.04       34.83     17.41 o
   8   8   1      161.60      146.95     24.63 o
   0   0   2    42812.09    40631.70   2239.90 o
   2   0   2    24977.92    25617.56   1163.89 o
   4   0   2     1280.70     1586.91     84.65 o
   6   0   2     3678.43     3604.77    115.21 o
   8   0   2      137.24      183.47     18.26 o
  10   0   2     1611.39     1610.49    113.40 o
  12   0   2     2136.81     2041.57    146.10 o
  14   0   2     5585.05     5865.20    360.15 o
  16   0   2     2476.21     2148.62     91.32 o
  18   0   2      685.10      717.82     35.31 o
  20   0   2      189.70      167.50     24.85 o
  22   0   2       22.04       12.32     15.29 o
   1   1   2    10009.22    10694.29    244.03 o
   2   1   2      680.31      586.38     24.52 o
   3   1   2     7313.25     7974.27    258.95 o
   4   1   2    11375.33    11426.27    459.45 o
   5   1   2     2096.63     2113.59     56.01 o
   6   1   2     5116.54     6035.57    252.36 o
   7   1   2      124.87       94.15      6.05 o
   8   1   2     1190.44     1189.28     76.46 o
   9   1   2      395.70      383.16     25.34 o
  10   1   2     1736.42     1576.66     71.77 o
  11   1   2     2262.79     2448.26    133.15 o
  12   1   2      177.54      216.58     17.21 o
  13   1   2     2718.13     2643.98     95.43 o
  14   1   2      512.57      503.56     35.87 o
  15   1   2     1291.60     1322.99     50.65 o
  16   1   2       59.29       52.43      7.17 o
  17   1   2      823.97      806.62     27.83 o
  18   1   2       72.77       84.85      7.91 o
  19   1   2      129.89      129.64     15.39 o
  20   1   2       77.70       78.55     10.50 o
  21   1   2        4.85       -4.88      7.67 o
  22   1   2       17.34       12.54      8.24 o
   0   2   2     3398.69     3635.82    128.68 o
   1   2   2      274.58      306.81      8.20 o
   2   2   2     3559.16     3380.52     85.29 o
   3   2   2      152.37      135.56      6.98 o
   4   2   2     3525.73     3429.47    143.42 o
   5   2   2      707.53      794.59     33.98 o
   6   2   2      205.31      192.85     10.81 o
   7   2   2      368.81      368.03     14.64 o
   8   2   2      154.71      148.76      8.05 o
   9   2   2       67.66       76.40      5.49 o
  10   2   2     1303.56     1386.48     41.60 o
  11   2   2       82.29       83.11      8.69 o
  12   2   2     2140.78     2111.62     72.66 o
  13   2   2      270.50      252.98     15.10 o
  14   2   2      957.88     1051.23     43.49 o
  15   2   2        6.88       11.57      7.01 o
  16   2   2      752.60      702.20     33.12 o
  17   2   2       33.02       35.98      8.63 o
  18   2   2      189.07      171.13     21.73 o
  19   2   2      145.97      165.36     13.92 o
  20   2   2       32.76       37.11      9.45 o
  21   2   2       10.77        3.36      8.70 o
  22   2   2       16.96       18.31      9.80 o
   1   3   2     5014.58     4948.15    189.65 o
   2   3   2      142.94      164.38     15.08 o
   3   3   2     2959.63     2801.40     74.16 o
   4   3   2       36.08       60.98      5.45 o
   5   3   2      646.88      724.93     25.09 o
   6   3   2      377.75      313.47     13.42 o
   7   3   2       53.31       40.51      5.67 o
   8   3   2      830.42      979.04     34.72 o
   9   3   2      456.77      403.00     16.61 o
  10   3   2      439.70      376.87     20.79 o
  11   3   2      597.43      624.90     31.75 o
  12   3   2       35.42       68.36      8.97 o
  13   3   2     1310.11     1340.88     51.30 o
  14   3   2      195.55      215.43     14.98 o
  15   3   2     1479.64     1491.91     55.94 o
  16   3   2       62.36       51.41      9.51 o
  17   3   2      404.71      409.80     22.28 o
  18   3   2       19.69       12.99      8.69 o
  19   3   2      246.96      251.66     17.68 o
  20   3   2       20.96       22.62      9.93 o
  21   3   2       30.28       36.54     11.11 o
   0   4   2     4894.29     5134.28    285.83 o
   1   4   2      110.77       80.51      8.11 o
   2   4   2     4503.91     4233.81    165.99 o
   3   4   2      387.14      429.32     20.09 o
   4   4   2     1242.79     1272.00     71.78 o
   5   4   2       44.32       28.88     10.19 o
   6   4   2      325.39      298.14     26.33 o
   7   4   2      566.66      608.19     30.05 o
   8   4   2       91.36      111.86      8.03 o
   9   4   2       74.51       52.11      9.46 o
  10   4   2      336.24      366.22     22.00 o
  11   4   2      124.71      147.07     14.26 o
  12   4   2     1014.44      994.76     48.22 o
  13   4   2      223.37      250.49     19.41 o
  14   4   2      782.01      803.28     40.57 o
  15   4   2       15.22       10.36      8.62 o
  16   4   2      690.61      745.70     33.72 o
  17   4   2        3.39        6.01      9.63 o
  18   4   2      474.57      468.78     25.18 o
  19   4   2       28.72       30.72     10.85 o
  20   4   2       43.54       58.93     12.59 o
   1   5   2      821.84      779.36     35.42 o
   2   5   2      102.49       93.61      9.37 o
   3   5   2     1401.54     1381.38     57.51 o
   4   5   2      144.08      146.21     11.12 o
   5   5   2      609.19      597.56     41.62 o
   6   5   2      133.66      153.32     19.54 o
   7   5   2      210.38      261.62     24.63 o
   8   5   2        4.14        8.92     12.32 o
   9   5   2      343.82      394.13     33.98 o
  10   5   2       78.91       82.18     16.14 o
  11   5   2      507.89      522.55     32.49 o
  12   5   2       15.04       19.91     10.28 o
  13   5   2      364.50      341.16     24.97 o
  14   5   2       91.33       52.06     16.35 o
  15   5   2      254.29      242.44     18.12 o
  16   5   2       41.71       51.95     11.42 o
  17   5   2      340.43      341.82     22.05 o
  18   5   2       10.71       12.30     10.38 o
   0   6   2      855.82      814.16     49.27 o
   1   6   2       53.36       37.53      8.25 o
   2   6   2      590.89      651.09     45.87 o
   3   6   2        4.58       10.29      7.24 o
   4   6   2      568.10      548.00     25.22 o
   5   6   2       36.23       53.09     14.86 o
   6   6   2      201.19      197.49     24.63 o
   7   6   2       24.63       11.47     14.86 o
   8   6   2       77.33       88.34     19.54 o
   9   6   2       42.87       49.27     17.41 o
  10   6   2      210.65      189.42     25.48 o
  11   6   2       10.24       14.86     16.56 o
  12   6   2      283.91      331.70     34.40 o
  13   6   2       23.77       20.39     16.56 o
  14   6   2      495.13      528.43     32.33 o
  15   6   2       32.22       35.04     13.66 o
  16   6   2      398.17      373.26     36.52 o
   1   7   2      991.15     1019.27     45.04 o
   2   7   2      243.88      224.25     23.78 o
   3   7   2      558.02      556.37     41.62 o
   4   7   2      138.67      128.69     19.54 o
   5   7   2      107.40      133.78     19.96 o
   6   7   2       90.87       42.47     16.56 o
   7   7   2       61.47       29.30     16.56 o
   8   7   2      113.88       95.56     20.81 o
   9   7   2       43.30       29.30     17.41 o
  10   7   2      123.11      107.88     22.08 o
  11   7   2      337.24      356.75     36.95 o
  12   7   2       74.41       89.61     23.36 o
  13   7   2      451.66      404.32     42.90 o
   2   8   2      335.10      318.11     31.00 o
   3   8   2       99.44       92.16     18.26 o
   4   8   2      195.00      186.02     25.06 o
   5   8   2       87.71       73.90     19.54 o
   6   8   2       19.19       -5.95     16.14 o
   7   8   2       25.46       23.36     17.41 o
   8   8   2       53.69       42.90     18.26 o
   2   0   3     1188.90     1186.51     40.67 o
   4   0   3     5246.35     5703.28    353.09 o
   6   0   3     7311.17     7558.54    245.65 o
   8   0   3     1436.97     1604.66     67.95 o
  10   0   3     2125.30     2127.78    121.04 o
  12   0   3     1372.31     1344.20     84.09 o
  14   0   3      227.79      255.25     25.91 o
  16   0   3        2.03        4.67     10.19 o
  18   0   3      626.97      639.99     34.67 o
  20   0   3      516.66      478.37     27.74 o
  22   0   3      273.14      275.21     34.83 o
   0   1   3    11850.47    13013.16    487.26 o
   1   1   3       31.56       26.12      1.94 o
   2   1   3     2621.63     2852.25     65.53 o
   3   1   3     3706.15     4195.87     96.01 o
   4   1   3      140.67      201.84      7.06 o
   5   1   3    10085.28    11115.50    321.61 o
   6   1   3      166.12      220.86     13.34 o
   7   1   3     4504.19     4774.34    210.07 o
   8   1   3      310.06      267.64     16.65 o
   9   1   3     3956.53     4207.04    184.09 o
  10   1   3      527.01      588.59     30.61 o
  11   1   3     1655.52     1715.31     79.28 o
  12   1   3      582.20      578.54     31.06 o
  13   1   3       46.56       72.01     13.80 o
  14   1   3      138.44      138.51     14.21 o
  15   1   3       21.83       28.80      7.30 o
  16   1   3      161.75      155.83     12.29 o
  17   1   3      250.01      253.51     15.55 o
  18   1   3        0.13       12.15      5.85 o
  19   1   3      553.48      523.76     26.00 o
  20   1   3       18.53       19.47      8.37 o
  21   1   3      380.70      389.03     29.63 o
  22   1   3       30.93       47.81      9.96 o
   1   2   3     3240.70     3416.64     84.71 o
   2   2   3     3512.95     3987.49    120.62 o
   3   2   3      242.24      151.61     44.38 o
   4   2   3     5643.13     4376.16    731.13 o
   5   2   3      806.38      791.67     34.95 o
   6   2   3     5086.93     5999.46    243.13 o
   7   2   3      822.21      798.38     35.91 o
   8   2   3     5065.42     4613.72    201.95 o
   9   2   3       51.00       75.82      9.48 o
  10   2   3     3709.37     4474.98    323.84 o
  11   2   3       98.37      105.72      9.24 o
  12   2   3      415.08      405.32     20.51 o
  13   2   3      182.28      195.98     13.46 o
  14   2   3       51.40       41.08      8.19 o
  15   2   3      155.54      149.45     12.77 o
  16   2   3      624.70      610.39     27.54 o
  17   2   3        8.86        9.47      7.47 o
  18   2   3      238.85      244.18     16.80 o
  19   2   3       16.78       21.41      9.27 o
  20   2   3      524.36      465.59     24.60 o
  21   2   3       51.82       50.58     10.72 o
  22   2   3      501.37      523.43     26.53 o
   0   3   3      312.38      378.51     17.12 o
   1   3   3     1664.03     1335.77     53.75 o
   2   3   3      504.37      471.53     16.66 o
   3   3   3     1276.08     1395.43     42.91 o
   4   3   3     1068.08      934.55     40.59 o
   5   3   3     1151.53     1076.96     43.66 o
   6   3   3      478.15      494.73     25.06 o
   7   3   3     2644.57     2473.67    102.96 o
   8   3   3       51.98       53.55      8.25 o
   9   3   3     2073.18     2076.27     95.77 o
  10   3   3       11.88       15.94      7.13 o
  11   3   3     1011.60      839.37     41.58 o
  12   3   3      650.85      706.55     29.87 o
  13   3   3      419.90      458.73     26.84 o
  14   3   3      165.02      139.03     12.66 o
  15   3   3       14.35       10.82     10.76 o
  16   3   3       12.27       -3.13      7.47 o
  17   3   3      409.93      444.02     22.37 o
  18   3   3       49.09       56.44     10.59 o
  19   3   3      455.50      467.14     43.32 o
  20   3   3        2.64       -3.90      8.96 o
  21   3   3      640.95      649.60     40.59 o
   1   4   3     2212.05     2264.38     88.10 o
   2   4   3      538.95      513.47     24.58 o
   3   4   3       29.98       29.72      4.38 o
   4   4   3     1103.23     1058.77     43.90 o
   5   4   3       83.01       85.37     13.17 o
   6   4   3     2801.28     2826.00    156.72 o
   7   4   3      118.02      116.91     11.56 o
   8   4   3     2340.85     2099.55     90.44 o
   9   4   3       24.25       31.37      8.69 o
  10   4   3      978.93     1142.60     48.95 o
  11   4   3      138.81      125.56     13.47 o
  12   4   3      465.94      451.59     26.90 o
  13   4   3      183.79      222.87     18.08 o
  14   4   3      135.49      115.16     12.71 o
  15   4   3       26.76       13.57      8.80 o
  16   4   3       13.94        9.16      8.91 o
  17   4   3       79.57       62.38     11.35 o
  18   4   3      452.24      432.07     24.11 o
  19   4   3       27.32       28.46     10.70 o
  20   4   3      363.44      318.36     25.44 o
   0   5   3      580.71      635.79     39.50 o
   1   5   3      168.63      175.84     12.27 o
   2   5   3      648.11      639.68     28.95 o
   3   5   3     1423.13     1446.12     60.80 o
   4   5   3      401.83      402.36     20.32 o
   5   5   3     1562.44     1490.30     87.91 o
   6   5   3       79.59       62.43     14.44 o
   7   5   3     2328.37     2384.30    135.91 o
   8   5   3       26.06       28.46     14.02 o
   9   5   3      956.91      928.41     59.46 o
  10   5   3       56.66       47.18     12.10 o
  11   5   3      148.34      155.15     16.27 o
  12   5   3      351.96      363.44     23.88 o
  13   5   3        6.68        8.49      9.91 o
  14   5   3       79.59      122.18     15.24 o
  15   5   3       77.93       75.12     15.60 o
  16   5   3      113.29      121.39     14.05 o
  17   5   3      122.59      121.07     14.76 o
  18   5   3       56.02       48.55     12.36 o
   1   6   3      130.69      118.64     11.40 o
   2   6   3      574.85      595.80     27.77 o
   3   6   3       65.42       70.49      9.17 o
   4   6   3      959.25      944.55     60.31 o
   5   6   3       57.98       70.93     16.14 o
   6   6   3      719.08      698.64     47.14 o
   7   6   3       11.61       -2.55     13.59 o
   8   6   3      941.81      951.34     62.43 o
   9   6   3       99.06       90.89     19.96 o
  10   6   3      426.84      384.36     36.10 o
  11   6   3       66.90       52.24     18.26 o
  12   6   3      155.99      135.06     23.78 o
  13   6   3       29.43       -0.85     16.14 o
  14   6   3       33.04       20.39     16.99 o
  15   6   3       55.57       64.54     14.86 o
  16   6   3       86.42       80.97     14.14 o
   0   7   3      443.70      420.04     31.43 o
   1   7   3       28.35        2.12      9.01 o
   2   7   3      188.56      214.48     22.51 o
   3   7   3      158.10      189.84     22.51 o
   4   7   3       14.08       19.96     14.44 o
   5   7   3      456.78      438.72     36.95 o
   6   7   3        9.94      -13.17     14.44 o
   7   7   3      230.77      245.48     27.61 o
   8   7   3       36.25        3.40     15.71 o
   9   7   3      307.08      277.76     30.15 o
  10   7   3       15.68        5.52     16.99 o
  11   7   3      353.46      341.46     36.52 o
  12   7   3       14.91       33.55     19.11 o
  13   7   3       33.07       53.94     21.24 o
   3   8   3       78.40       72.62     17.84 o
   4   8   3       72.37       88.76     19.11 o
   5   8   3        5.59      -14.44     14.44 o
   6   8   3      177.40      194.09     26.33 o
   7   8   3        0.02      -14.02     15.71 o
   0   0   4     6952.70     8030.36    411.12 o
   2   0   4     5582.45     5646.99    190.18 o
   4   0   4     7870.21     8447.32    375.61 o
   6   0   4     1531.83     1771.96     79.63 o
   8   0   4      421.13      451.76     21.01 o
  10   0   4      650.08      787.41     56.06 o
  12   0   4     2611.00     2674.38    167.33 o
  14   0   4     3673.31     3536.96    230.62 o
  16   0   4     1900.32     1810.10    124.01 o
  18   0   4      667.97      653.48     34.34 o
  20   0   4       80.20       51.18     11.49 o
  22   0   4      109.02      138.45     25.48 o
   1   1   4     5196.64     5301.90    126.73 o
   2   1   4      194.96      122.68      4.48 o
   3   1   4     9506.30     9387.15    211.92 o
   4   1   4      462.74      408.39     11.01 o
   5   1   4     1011.05     1337.65     59.39 o
   6   1   4     1347.31     1329.90     56.49 o
   7   1   4      228.39      207.58      9.88 o
   8   1   4       94.24      104.60      7.88 o
   9   1   4      782.44      812.86     29.75 o
  10   1   4     1040.90     1061.19     56.70 o
  11   1   4     1976.38     2080.67    133.36 o
  12   1   4      138.72      162.08     14.45 o
  13   1   4     2422.81     2435.30    150.35 o
  14   1   4      534.30      542.49     31.07 o
  15   1   4      913.89      936.24     47.59 o
  16   1   4      105.09      107.39     13.30 o
  17   1   4      973.52      930.68     39.23 o
  18   1   4       14.93       29.28      8.17 o
  19   1   4      240.38      222.17     20.91 o
  20   1   4       89.32       81.65     10.78 o
  21   1   4        1.24       -2.00      7.67 o
  22   1   4       31.71       55.48     10.69 o
   0   2   4     9584.89     9394.09    504.55 o
   1   2   4       47.96       52.21      5.21 o
   2   2   4     8371.88     8770.00    349.39 o
   3   2   4      548.42      541.48     24.05 o
   4   2   4     1778.50     1904.81    115.10 o
   5   2   4     1617.84     1817.32    115.10 o
   6   2   4      303.89      325.75     24.21 o
   7   2   4      177.49      250.58     21.66 o
   8   2   4      543.01      523.20     48.42 o
   9   2   4      998.36     1078.99     50.29 o
  10   2   4     1131.66     1280.76    107.88 o
  11   2   4      125.33      108.19     12.52 o
  12   2   4     1147.55     1207.78    105.96 o
  13   2   4       16.72       14.86      8.64 o
  14   2   4      369.36      476.61     23.59 o
  15   2   4       47.60       62.66      9.34 o
  16   2   4      409.17      353.74     19.67 o
  17   2   4        2.37       -1.91     10.06 o
  18   2   4      300.07      363.72     20.28 o
  19   2   4       83.47       70.59     10.63 o
  20   2   4       69.17       43.66     10.03 o
  21   2   4        8.20       14.30      9.07 o
  22   2   4        6.02        5.53      9.21 o
   1   3   4     5736.48     6018.09    327.45 o
   2   3   4      676.62      699.92     38.22 o
   3   3   4     1432.53     1294.08     72.62 o
   5   3   4     1134.36     1066.86     68.80 o
   6   3   4      172.42      193.24     19.54 o
   7   3   4       41.17       70.93     11.89 o
   8   3   4      219.64      211.93     20.39 o
   9   3   4      497.94      517.59     33.76 o
  10   3   4      282.73      275.76     18.31 o
  11   3   4      384.44      421.13     19.52 o
  12   3   4      204.02      256.56     15.63 o
  13   3   4      688.76      676.75     36.98 o
  14   3   4      161.43      173.44     24.06 o
  15   3   4     1858.48     1825.98     67.61 o
  16   3   4       20.16       18.33      8.83 o
  17   3   4      298.41      301.10     19.71 o
  18   3   4        8.71       -1.20      8.24 o
  19   3   4      147.34      130.12     14.02 o
  20   3   4        4.99        2.97     13.51 o
  21   3   4        8.47       10.53      9.70 o
   0   4   4     3256.61     2899.05    159.27 o
   1   4   4       48.57       31.85      6.59 o
   2   4   4     1799.95     1983.30     79.66 o
   3   4   4      615.13      604.24     21.65 o
   4   4   4     1093.71      912.97     37.97 o
   5   4   4       96.55       85.37     13.59 o
   6   4   4      331.17      412.81     31.85 o
   7   4   4      213.78      222.25     15.41 o
   8   4   4       37.02       51.29      9.55 o
   9   4   4       17.91       12.10      8.11 o
  10   4   4      656.92      680.03     35.25 o
  11   4   4       50.51       94.54     12.60 o
  12   4   4     1210.00     1190.44     55.75 o
  13   4   4      139.03      181.67     15.64 o
  14   4   4     1805.06     1984.10     95.18 o
  15   4   4       21.37       22.08      9.34 o
  16   4   4      849.10      837.01     48.28 o
  17   4   4       16.66       19.80      9.47 o
  18   4   4      229.45      225.54     18.08 o
  19   4   4       49.19       48.48     11.94 o
  20   4   4       24.87       22.64     11.11 o
   1   5   4     1093.70     1134.18     49.68 o
   2   5   4      172.06      188.77     12.90 o
   3   5   4      412.56      343.69     19.46 o
   4   5   4       80.67       91.66     21.24 o
   5   5   4      677.61      733.47     49.27 o
   6   5   4        5.92        1.70     11.89 o
   7   5   4        2.61      -11.04     11.04 o
   8   5   4       25.12       59.03     15.71 o
   9   5   4      169.95      128.26     19.54 o
  10   5   4      130.86       90.81     17.84 o
  11   5   4      978.39      998.56     49.70 o
  12   5   4      103.90      134.96     26.76 o
  13   5   4      655.33      676.10     67.53 o
  14   5   4       21.79        5.62     10.93 o
  15   5   4      324.37      313.97     20.74 o
  16   5   4       56.58       40.03     11.23 o
  17   5   4      193.28      172.92     17.80 o
  18   5   4       14.16        2.50     12.02 o
   0   6   4     1193.73     1210.84     70.93 o
   1   6   4       30.97        8.34      7.49 o
   2   6   4      513.76      509.39     24.60 o
   3   6   4       45.79       43.71      8.37 o
   4   6   4      417.49      465.48     34.40 o
   5   6   4       98.45       82.82     16.56 o
   6   6   4       49.69       55.21     15.71 o
   7   6   4      186.37      180.08     22.93 o
   8   6   4      112.27       84.52     17.84 o
   9   6   4      217.97      222.97     26.33 o
  10   6   4       93.51      119.77     20.39 o
  11   6   4      114.51      111.27     21.24 o
  12   6   4      195.76      181.35     25.48 o
  13   6   4       17.27       17.41     16.14 o
  14   6   4      237.11      228.07     29.30 o
  15   6   4        9.16       15.15     28.88 o
   1   7   4     1177.06     1190.45     73.05 o
   2   7   4      175.12      200.89     22.08 o
   3   7   4      919.45      919.91     58.18 o
   4   7   4      238.75      227.22     24.63 o
   5   7   4      148.94      186.45     23.36 o
   6   7   4      279.48      279.46     28.88 o
   7   7   4        1.34      -13.17     13.17 o
   8   7   4      114.22      112.12     22.08 o
   9   7   4        5.28      -15.71     15.71 o
  10   7   4       35.15       31.43     17.84 o
  11   7   4      191.27      265.44     31.43 o
  12   7   4        4.13        5.52     18.26 o
   4   8   4      204.28      229.34     25.91 o
   5   8   4       86.89       79.84     19.96 o
   6   8   4       13.94        3.82     16.56 o
   7   8   4       27.25       27.18     17.84 o
   2   0   5     1619.24     1393.96     47.63 o
   4   0   5     1201.24     1383.70     56.78 o
   6   0   5     1953.91     1888.23     77.88 o
  10   0   5     2593.69     2595.81    164.79 o
  12   0   5     1351.52     1405.78     90.89 o
  14   0   5      694.45      612.43     50.54 o
  16   0   5        4.55       -6.80     10.19 o
  18   0   5      389.91      316.83     33.98 o
  20   0   5      922.07      949.22     75.60 o
  22   0   5      235.22      199.61     29.30 o
   0   1   5    10941.74    10246.05    569.53 o
   1   1   5      731.74      622.27     27.61 o
   2   1   5     2306.53     2622.24    132.92 o
   3   1   5     1523.34     1298.67     81.10 o
   4   1   5     2716.96     2809.90    123.77 o
   5   1   5     5572.75     5487.14    207.58 o
   6   1   5      458.48      508.37     18.99 o
   7   1   5     4587.90     4985.22    158.28 o
   8   1   5      158.28      171.64      9.29 o
   9   1   5     2110.61     2334.90     77.52 o
  10   1   5       94.21      132.58     14.20 o
  11   1   5     1913.27     1968.20     65.45 o
  12   1   5      232.83      245.54     18.15 o
  13   1   5       62.35       89.94     32.49 o
  14   1   5      521.75      524.16     40.56 o
  15   1   5       13.21       30.75      8.95 o
  16   1   5       72.55       70.70     11.70 o
  17   1   5      251.88      264.63     21.32 o
  18   1   5       18.76       23.03      8.00 o
  19   1   5      624.97      600.24     28.46 o
  20   1   5       52.21       53.00      9.83 o
  21   1   5      504.38      502.08     25.54 o
  22   1   5       35.51       29.43      9.83 o
   1   2   5      467.57      477.63     21.21 o
   2   2   5      224.29      190.23     10.06 o
   3   2   5       79.95       70.80      5.81 o
   4   2   5     3940.97     3913.28    160.42 o
   5   2   5       73.59       51.39      9.34 o
   6   2   5     8321.32     8364.60    521.54 o
   7   2   5      153.15      145.25     16.14 o
   8   2   5     6150.28     6754.69    554.88 o
   9   2   5      183.97      263.03     17.47 o
  10   2   5     1259.56     1374.56     88.34 o
  11   2   5       82.98      105.35     12.14 o
  12   2   5       42.61       54.55     10.51 o
  13   2   5      105.86      117.32     23.57 o
  14   2   5      151.12      140.95     15.24 o
  15   2   5       82.60      120.07     24.42 o
  16   2   5      334.94      316.14     18.02 o
  17   2   5        2.01       -7.52      7.52 o
  18   2   5      430.64      436.97     22.92 o
  19   2   5       22.42       27.99      9.12 o
  20   2   5      388.17      413.61     41.06 o
  21   2   5       11.77        4.98     11.79 o
   2   3   5       20.39       31.00      7.22 o
   3   3   5     2484.24     2366.89    126.99 o
   4   3   5      613.71      600.54     34.40 o
   5   3   5     2660.50     2630.21    163.09 o
   6   3   5       70.10       86.22     13.59 o
   7   3   5     4158.59     3725.53    231.47 o
   8   3   5      404.68      351.66     30.15 o
   9   3   5     1441.90     1367.98     93.44 o
  10   3   5       46.46       61.16     13.17 o
  11   3   5      434.42      511.67     44.81 o
  12   3   5      253.59      246.68     20.40 o
  13   3   5      108.86      105.24     10.88 o
  14   3   5       91.83       86.25     10.92 o
  15   3   5      130.29      127.18     12.80 o
  16   3   5        8.33        0.45      8.21 o
  17   3   5      358.94      334.06     20.14 o
  18   3   5       20.95       15.99     11.45 o
  19   3   5      300.99      315.17     20.74 o
  20   3   5       43.24       59.27     11.53 o
   1   4   5      478.91      489.25     23.26 o
   2   4   5     1006.20      978.69     40.69 o
   3   4   5       62.47       92.89     10.83 o
   4   4   5     1032.81      910.97     36.68 o
   5   4   5       73.36       51.81     12.74 o
   6   4   5     1297.78     1239.29     73.05 o
   7   4   5      249.51      264.24     17.55 o
   8   4   5     1336.17     1366.39     57.81 o
   9   4   5      131.21      180.60     19.54 o
  10   4   5      963.75      984.91     46.79 o
  11   4   5      124.20      152.63     21.66 o
  12   4   5      451.57      433.29     25.78 o
  13   4   5       75.98       73.19     10.93 o
  14   4   5       84.74      108.89     12.68 o
  15   4   5       91.34       71.98     11.81 o
  16   4   5       51.00       40.74     10.68 o
  17   4   5       64.82       41.23     10.84 o
  18   4   5      198.52      183.86     16.50 o
  19   4   5       38.34       30.18     11.34 o
   0   5   5       75.16       95.98     13.17 o
   1   5   5      118.71      121.93     14.44 o
   2   5   5      133.44      160.06     14.86 o
   3   5   5      665.72      688.02     32.23 o
   4   5   5       12.28       26.38      6.68 o
   5   5   5     1011.81      995.09     64.56 o
   6   5   5       36.32       54.36     14.86 o
   7   5   5      796.77      848.99     57.34 o
   8   5   5      165.49      177.95     21.66 o
   9   5   5     1444.04     1524.70     88.76 o
  10   5   5        0.06       11.70      9.76 o
  11   5   5      685.23      611.48     33.40 o
  12   5   5      417.53      374.85     25.04 o
  13   5   5      212.38      218.51     23.15 o
  14   5   5      133.33      146.11     14.45 o
  15   5   5       15.34        9.57      9.63 o
  16   5   5       65.84       62.19     12.54 o
  17   5   5       84.67       62.83     12.87 o
   1   6   5       23.85       27.22     12.74 o
   2   6   5      301.25      318.09     18.59 o
   3   6   5       88.56       66.68     15.29 o
   4   6   5      595.49      612.43     44.59 o
   5   6   5        6.07       11.04     13.17 o
   6   6   5      545.37      621.35     42.90 o
   7   6   5      109.80       99.38     18.69 o
   8   6   5      588.72      588.64     45.44 o
   9   6   5       74.79       77.72     18.69 o
  10   6   5      429.71      432.35     38.22 o
  11   6   5      101.82       84.09     19.96 o
  12   6   5      178.37      161.39     24.63 o
  13   6   5       70.51       59.03     19.11 o
  14   6   5       11.72       10.19     17.41 o
  15   6   5       14.01       20.30     11.28 o
   1   7   5       26.86       20.81     14.02 o
   2   7   5      213.05      160.54     21.24 o
   3   7   5      219.17      216.18     25.06 o
   4   7   5       55.73       74.32     17.84 o
   5   7   5      509.03      531.73     40.35 o
   6   7   5        3.45        0.00     14.86 o
   7   7   5      214.80      179.23     25.91 o
   8   7   5      115.02      109.15     21.66 o
   9   7   5      177.60      186.45     26.33 o
  10   7   5       27.07       26.76     18.26 o
  11   7   5      113.51      109.57     23.36 o
  12   7   5        0.07       -4.67     16.99 o
   4   8   5      199.13      210.65     25.91 o
   5   8   5       46.23       35.25     17.41 o
   6   8   5      280.84      326.60     33.13 o
   2   0   6     4844.41     4371.93    273.09 o
   4   0   6     1336.37     1415.55     81.97 o
   6   0   6      529.11      560.61     36.95 o
   8   0   6      501.44      585.67     39.50 o
  10   0   6     1389.24     1426.59     88.76 o
  12   0   6     3026.28     3029.86    186.45 o
  14   0   6     1638.87     1551.03    104.48 o
  16   0   6     1166.59     1126.32     87.49 o
  18   0   6      334.44      354.21     34.83 o
  20   0   6      135.24      149.92     24.21 o
  22   0   6       56.15      115.52     23.78 o
   1   1   6     1372.80     1118.89     50.01 o
   2   1   6      197.25      133.97     12.77 o
   3   1   6     2808.30     2797.92    129.22 o
   4   1   6     1127.49     1032.22     56.15 o
   5   1   6     1622.82     1340.14     59.52 o
   6   1   6      715.17      836.19     29.46 o
   7   1   6      183.77      145.46      8.60 o
   8   1   6      553.79      652.64     23.92 o
   9   1   6      588.85      631.14     24.42 o
  10   1   6      204.56      249.10     12.41 o
  11   1   6     1565.70     1607.70     70.87 o
  12   1   6      492.94      499.95     26.27 o
  13   1   6      766.71      810.84     41.89 o
  14   1   6       15.58        9.24      7.65 o
  15   1   6      947.85      978.96     65.19 o
  16   1   6        2.07        4.59      8.09 o
  17   1   6      570.87      595.98     33.62 o
  18   1   6       13.18        5.42     12.95 o
  19   1   6      235.02      252.08     38.44 o
  20   1   6       40.95       39.78      9.71 o
  21   1   6        8.79        9.74      8.66 o
   1   2   6      553.27      466.75     32.70 o
   2   2   6     5015.87     4731.89    199.00 o
   3   2   6      153.55      150.66     21.24 o
   4   2   6     2688.60     3004.88    120.51 o
   5   2   6      497.51      506.64     24.21 o
   6   2   6      676.77      728.37     50.96 o
   7   2   6      159.06      195.72     32.91 o
   8   2   6      266.22      331.92     24.00 o
   9   2   6      427.84      482.91     66.68 o
  10   2   6      455.98      478.47     26.47 o
  11   2   6       67.10      102.93     12.24 o
  12   2   6      497.83      569.64     32.93 o
  13   2   6        4.25        6.67      8.15 o
  14   2   6      602.09      586.37     33.44 o
  15   2   6       92.75       85.03     13.12 o
  16   2   6      805.75      853.34     55.85 o
  17   2   6       40.21       46.99     11.84 o
  18   2   6      480.52      462.72     31.68 o
  19   2   6       11.50        8.40      8.26 o
  20   2   6       54.76       68.49     11.61 o
  21   2   6        3.58       10.24      8.90 o
   3   3   6     3049.00     2971.67    165.64 o
   4   3   6      784.66      703.31     39.92 o
   5   3   6      452.46      461.66     33.98 o
   6   3   6      246.02      310.46     26.33 o
   7   3   6       45.96       43.74     11.04 o
   8   3   6       24.72       51.81     12.32 o
   9   3   6      474.56      485.86     38.22 o
  10   3   6       10.71       17.43      8.09 o
  11   3   6      544.10      564.83     62.86 o
  12   3   6       12.24       33.20     11.68 o
  13   3   6     1302.38     1331.99     64.35 o
  14   3   6        5.33        3.31      7.54 o
  15   3   6     1212.25     1208.75     64.28 o
  16   3   6       68.90       81.97     11.62 o
  17   3   6      631.46      612.38     29.78 o
  18   3   6        1.83       -4.94      7.84 o
  19   3   6       63.48       62.59     11.60 o
  20   3   6       12.84        8.06      9.49 o
   3   4   6       19.15       31.00      8.07 o
   4   4   6      547.35      617.95     36.52 o
   8   4   6        4.31       -0.85     10.19 o
   9   4   6       16.51       17.09     13.80 o
  10   4   6      602.55      531.56     30.09 o
  11   4   6       64.68       84.92     12.30 o
  12   4   6     1803.66     1878.61    101.24 o
  13   4   6       64.23       66.08     10.76 o
  14   4   6     1415.63     1540.81    111.70 o
  15   4   6       43.36       29.58     12.35 o
  16   4   6      516.04      521.44     34.47 o
  17   4   6       14.08       11.97      9.65 o
  18   4   6       95.00       75.72     12.91 o
  19   4   6       15.11        7.00     10.46 o
   1   5   6      983.59      984.06     43.69 o
   2   5   6       86.91       83.64      9.07 o
   3   5   6      484.38      536.90     25.78 o
   4   5   6       15.07       17.11      6.68 o
   5   5   6      261.74      234.01     24.21 o
   6   5   6       15.04       26.76     13.17 o
   7   5   6       99.67      150.35     20.39 o
   8   5   6       73.18       83.67     17.41 o
   9   5   6       88.89       52.24     16.99 o
  10   5   6      193.28      260.35     27.18 o
  11   5   6      889.40      862.19     44.28 o
  12   5   6       64.43       70.04     21.02 o
  13   5   6      806.76      824.93     73.05 o
  14   5   6        0.75        2.55      9.27 o
  15   5   6      433.65      446.11     40.70 o
  16   5   6       39.06       29.42     11.07 o
  17   5   6       79.38       50.15     15.83 o
   0   6   6     1353.74     1386.24     81.54 o
   1   6   6       49.56       77.30      9.76 o
   2   6   6      765.58      859.64     37.09 o
   3   6   6      114.95      124.01     18.26 o
   4   6   6      248.00      240.38     24.63 o
   5   6   6      144.41      126.56     19.96 o
   6   6   6       29.88       25.48     14.86 o
   7   6   6      561.95      587.37     44.59 o
   8   6   6       25.50       35.68     15.71 o
   9   6   6      495.11      508.80     41.62 o
  10   6   6       91.66      108.72     21.24 o
  11   6   6      173.38      150.77     24.21 o
  12   6   6       80.85       64.98     20.39 o
  13   6   6       14.81        0.85     16.14 o
  14   6   6      243.88      253.13     30.15 o
  15   6   6       26.80       26.76     22.51 o
   1   7   6      945.86      993.81     62.86 o
   2   7   6       46.17       35.25     14.44 o
   3   7   6      437.77      470.58     36.95 o
   4   7   6      142.08      125.29     20.81 o
   5   7   6       16.04       30.15     16.14 o
   6   7   6      185.22      159.27     24.21 o
   7   7   6       13.32       11.89     15.71 o
   8   7   6       91.69       70.50     19.96 o
   9   7   6       21.31       -6.37     16.56 o
  10   7   6       10.80        1.70     16.99 o
  11   7   6       88.45       66.68     20.81 o
   2   0   7      978.48      937.33     59.88 o
   4   0   7     4281.54     3576.88    211.93 o
   6   0   7     6438.84     6730.33    385.21 o
   8   0   7     3218.90     3541.63    217.03 o
  10   0   7      798.46      679.96     56.06 o
  12   0   7      879.01      968.33     70.93 o
  14   0   7      526.53      576.75     43.74 o
  16   0   7       69.55       73.90     16.56 o
  18   0   7      425.13      471.00     43.32 o
  20   0   7      701.10      631.11     53.94 o
   1   1   7      163.93       95.13     10.19 o
   2   1   7      677.73      553.82     41.62 o
   3   1   7     1990.83     1646.85    167.55 o
   4   1   7       86.69       77.94      5.76 o
   5   1   7     1578.43     1536.83     95.44 o
   6   1   7      539.14      624.92     29.57 o
   7   1   7     5303.11     5812.33    244.75 o
   8   1   7       57.32       50.65      8.22 o
   9   1   7     2117.22     2005.26     88.74 o
  10   1   7      140.38      152.79     13.20 o
  11   1   7      803.21      841.71     41.73 o
  12   1   7      416.21      453.76     25.52 o
  13   1   7      119.80      120.75     13.34 o
  14   1   7      317.32      323.33     26.97 o
  15   1   7        2.28        1.08     13.59 o
  16   1   7       72.51       99.37     25.06 o
  17   1   7      251.07      266.84     38.86 o
  18   1   7       17.39       22.06      9.76 o
  19   1   7      540.20      494.37     57.76 o
  20   1   7       68.15       57.04     13.59 o
  21   1   7      444.72      399.42     42.60 o
   2   2   7      263.73      184.32     15.29 o
   3   2   7      269.58      254.82     20.39 o
   4   2   7     1758.95     2105.83     90.16 o
   5   2   7      398.24      391.50     18.93 o
   6   2   7     5077.59     4827.09    163.72 o
   7   2   7       89.15       88.15      6.76 o
   8   2   7     3972.75     4199.76    181.23 o
   9   2   7       55.77       71.93     10.20 o
  10   2   7     2320.95     2219.50    135.27 o
  11   2   7      341.03      347.01     23.57 o
  12   2   7      351.31      463.92     26.12 o
  13   2   7      295.32      321.11     21.43 o
  14   2   7       91.08      150.72     17.20 o
  15   2   7       16.63       15.89     10.62 o
  16   2   7      127.83      131.69     15.58 o
  17   2   7       10.08       13.04      9.43 o
  18   2   7      386.92      394.01     26.82 o
  19   2   7        6.54       -7.89      7.89 o
  20   2   7      383.48      410.74     29.39 o
  21   2   7        0.99        1.72      9.23 o
   5   3   7     3393.63     3482.60    188.57 o
   6   3   7       54.91       53.09     12.32 o
   7   3   7     1966.27     1848.75    114.25 o
   8   3   7       27.84       54.36     12.32 o
   9   3   7     1058.69     1252.16     91.74 o
  10   3   7       22.57       32.82      9.57 o
  11   3   7      281.74      255.28     19.54 o
  12   3   7      101.12      125.55     14.15 o
  13   3   7      293.62      320.14     22.98 o
  14   3   7       34.82       61.75     12.14 o
  15   3   7       53.94       68.86     24.63 o
  16   3   7       13.30       25.88     12.42 o
  17   3   7      183.27      198.48     16.00 o
  18   3   7       21.16        8.28      9.05 o
  19   3   7      290.99      289.49     27.29 o
  20   3   7       10.52       -5.80      9.36 o
   8   4   7      407.22      434.47     37.37 o
   9   4   7       46.04       51.81     14.44 o
  10   4   7      634.75      532.58     46.29 o
  11   4   7      182.32      204.71     25.06 o
  12   4   7      237.54      265.81     23.44 o
  13   4   7       75.66       60.28     10.78 o
  14   4   7       26.48       23.60      9.71 o
  15   4   7       97.50       97.45     19.37 o
  16   4   7       25.58       24.56     10.37 o
  17   4   7       49.09       32.59     11.24 o
  18   4   7      116.95      126.74     15.09 o
   0   5   7       57.59       54.36     12.32 o
   1   5   7      359.56      456.33     29.30 o
   2   5   7      230.80      269.98     15.91 o
   3   5   7      200.74      148.38     11.63 o
   4   5   7       56.25       92.24     13.59 o
   5   5   7      802.20      781.46     51.81 o
   6   5   7      115.12      135.06     19.54 o
   7   5   7      654.45      616.67     45.44 o
   8   5   7       24.94       10.62     13.59 o
   9   5   7     1387.87     1325.93     85.79 o
  10   5   7       15.48        0.00     14.44 o
  11   5   7      924.22      915.57     49.48 o
  12   5   7       74.53       83.69     14.11 o
  13   5   7      134.79      120.07     15.94 o
  14   5   7      133.75      126.34     15.76 o
  15   5   7       13.80       20.23     10.94 o
  16   5   7       61.23       54.38     12.72 o
   1   6   7      130.67      142.86     18.90 o
   2   6   7      386.91      391.58     31.85 o
   3   6   7       69.04       90.46     16.56 o
   4   6   7      461.20      452.74     35.68 o
   5   6   7       92.98       56.06     16.14 o
   6   6   7      642.48      666.36     47.57 o
   7   6   7        4.48        8.07     14.86 o
   8   6   7      573.22      556.79     41.62 o
   9   6   7       56.97       51.39     18.26 o
  10   6   7      445.03      479.07     39.50 o
  11   6   7       74.80       79.84     19.54 o
  12   6   7      146.26      101.50     22.51 o
  13   6   7       33.41       34.83     19.11 o
  14   6   7        2.52        0.55     13.24 o
   2   7   7       31.72       10.19     14.02 o
   3   7   7      359.83      294.75     29.30 o
   4   7   7       23.33       14.44     14.44 o
   5   7   7      293.98      328.72     32.28 o
   6   7   7       43.78       60.31     17.84 o
   7   7   7      209.14      248.88     28.46 o
   8   7   7       46.49       59.88     18.69 o
   9   7   7      148.69      112.12     22.51 o
  10   7   7       13.70       37.37     18.69 o
   4   0   8     2662.63     2807.31    153.74 o
   6   0   8     1141.85     1051.15     64.56 o
   8   0   8      618.50      693.55     44.59 o
  10   0   8      634.63      525.79     37.80 o
  12   0   8      737.89      947.95     63.71 o
  14   0   8      882.90      820.53     57.76 o
  16   0   8     1102.75     1094.04     80.27 o
  18   0   8      351.65      293.90     31.43 o
  20   0   8       38.27       47.57     17.84 o
   2   1   8       55.49       74.75      8.49 o
   3   1   8     2091.64     1891.14    131.66 o
   4   1   8      231.93      162.99     17.19 o
   5   1   8     1504.26     1325.32     90.85 o
   6   1   8      311.68      283.03     24.88 o
   7   1   8       13.92       33.26      6.71 o
   8   1   8      966.12     1000.98     80.06 o
   9   1   8      481.34      535.63     29.09 o
  10   1   8      198.08      223.32     16.21 o
  11   1   8      686.92      674.84     34.68 o
  12   1   8       71.30       57.16      9.60 o
  13   1   8      667.52      639.58     36.52 o
  14   1   8        8.74        0.93      7.49 o
  15   1   8      978.22      972.52     52.10 o
  16   1   8       15.35        2.72      8.22 o
  17   1   8      588.50      576.04     33.62 o
  18   1   8        6.36       -0.37      8.39 o
  19   1   8      150.55      123.45     16.18 o
  20   1   8        9.56        3.15      9.76 o
  21   1   8       35.81       33.96     12.14 o
   0   2   8     2347.47     2662.91    168.18 o
   2   2   8     2868.68     2214.00    145.25 o
   3   2   8      103.00       76.02      9.77 o
   4   2   8     1896.36     2053.88    136.33 o
   5   2   8     1058.29     1092.39     52.10 o
   6   2   8      280.19      242.01     16.62 o
   7   2   8       99.92       82.23      9.90 o
   8   2   8      124.61      145.74     12.52 o
   9   2   8      183.99      192.98     17.41 o
  10   2   8      663.34      747.19     38.22 o
  11   2   8       41.60       14.30     16.14 o
  12   2   8      816.23      779.37     49.90 o
  13   2   8       79.20      104.19     12.87 o
  14   2   8      893.34      807.06     49.48 o
  15   2   8       11.94        5.77      8.65 o
  16   2   8      568.94      633.35     35.10 o
  17   2   8        8.90        5.33      8.55 o
  18   2   8      240.65      248.30     21.43 o
  19   2   8        2.21       -6.85      8.77 o
  20   2   8      108.43      129.24     21.95 o
   6   3   8       66.56       83.24     14.86 o
   7   3   8      191.28      202.59     20.81 o
   8   3   8      110.81       99.49     12.03 o
   9   3   8      136.41      103.94     12.33 o
  10   3   8      479.70      548.21     29.92 o
  11   3   8     1254.97     1281.26     83.03 o
  12   3   8      251.22      238.80     19.83 o
  13   3   8     1147.26     1287.88    104.90 o
  14   3   8       35.35       10.83     10.00 o
  15   3   8      672.27      656.35     46.72 o
  16   3   8       18.23       10.95     11.68 o
  17   3   8      290.63      261.28     18.86 o
  18   3   8        0.50       -2.47      8.72 o
  19   3   8       89.65       79.75     12.47 o
   9   4   8       35.83       11.47     13.17 o
  10   4   8      548.11      555.09     44.17 o
  11   4   8      108.68      117.77     15.15 o
  12   4   8     1179.09     1188.75     84.52 o
  13   4   8       52.25       34.73     14.02 o
  14   4   8      855.76      887.50     39.44 o
  15   4   8        1.36        0.77      9.00 o
  16   4   8      435.00      369.89     23.62 o
  17   4   8       16.00        7.35     10.38 o
  18   4   8      259.98      256.51     20.07 o
   1   5   8      796.29      780.07     34.04 o
   2   5   8       22.09       42.44      8.34 o
   3   5   8     1189.49     1235.13     51.20 o
   4   5   8       47.64       46.29     14.86 o
   5   5   8      270.19      296.02     27.61 o
   6   5   8       66.25       87.91     16.99 o
   7   5   8      140.69      143.55     20.81 o
   8   5   8      113.25       69.23     17.41 o
   9   5   8      143.15      155.44     22.51 o
  10   5   8       45.54       64.13     17.84 o
  11   5   8      336.10      375.44     33.98 o
  12   5   8       79.90       76.33     11.91 o
  13   5   8      676.30      669.59     41.60 o
  14   5   8       36.21       49.10     11.93 o
  15   5   8      338.54      312.57     37.04 o
  16   5   8        1.58      -10.59     10.72 o
   0   6   8      716.01      754.28     48.84 o
   1   6   8        2.29       -8.28      8.28 o
   2   6   8      396.41      388.18     33.13 o
   3   6   8       80.53       66.25     16.14 o
   4   6   8       33.61       33.13     15.29 o
   5   6   8      218.16      200.46     24.63 o
   6   6   8       45.11       15.29     15.29 o
   7   6   8      542.99      580.57     45.87 o
   8   6   8        1.26        5.95     15.29 o
   9   6   8      224.99      212.78     26.33 o
  10   6   8       31.52       39.50     17.84 o
  11   6   8        7.87       28.03     17.41 o
  12   6   8      149.67      152.89     25.06 o
  13   6   8        9.02      -11.47     16.56 o
   3   7   8       89.57      110.42     19.96 o
   4   7   8       98.45      101.93     19.54 o
   5   7   8       86.46       50.96     18.26 o
   6   7   8       93.90       66.25     18.69 o
   7   7   8        1.28      -13.17     15.71 o
   8   7   8       46.21       23.78     17.41 o
   9   7   8       26.07       22.08     18.26 o
   4   0   9     1887.64     1647.44    107.03 o
   6   0   9     2234.54     2495.58    142.70 o
   8   0   9     1650.06     1697.13    106.60 o
  12   0   9      128.62      137.18     19.54 o
  14   0   9       48.36       55.21     14.02 o
  16   0   9      171.30      223.40     26.33 o
  18   0   9      560.66      603.51     48.42 o
  20   0   9      234.46      222.97     30.58 o
   3   1   9     1492.45     1471.87     88.34 o
   4   1   9      178.66      188.85     11.70 o
   5   1   9     3269.17     2998.11    134.24 o
   6   1   9      272.27      241.88     14.85 o
   7   1   9     4001.57     3810.74    168.47 o
   8   1   9        8.17       14.20     10.62 o
   9   1   9     2212.38     2232.94     97.30 o
  10   1   9      153.99      206.04     15.31 o
  11   1   9      636.40      743.21     56.91 o
  12   1   9        7.55       18.05      7.81 o
  13   1   9       95.28       83.44     11.56 o
  14   1   9       38.83       50.85     10.33 o
  15   1   9       30.93       19.43      9.13 o
  16   1   9       48.99       63.49     11.70 o
  17   1   9      257.10      244.59     58.61 o
  18   1   9       20.44       27.85     10.36 o
  19   1   9      345.11      336.59     24.00 o
  20   1   9       87.67      112.79     15.92 o
   1   2   9      154.61      163.51     13.59 o
   2   2   9      944.43      806.94     56.91 o
   3   2   9      310.02      290.07     24.21 o
   4   2   9     1519.17     1287.26     65.46 o
   5   2   9      316.59      285.06     17.69 o
   6   2   9     2468.20     2148.03     98.95 o
   7   2   9       48.77       53.05      8.98 o
   8   2   9     2909.55     2799.42    125.97 o
   9   2   9      343.79      321.68     20.62 o
  10   2   9     2556.07     2496.41    110.95 o
  11   2   9      161.93      175.40     15.28 o
  12   2   9      406.67      428.40     26.54 o
  13   2   9      128.01      148.94     15.28 o
  14   2   9        9.67       12.29      8.76 o
  15   2   9       44.96       23.73      9.86 o
  16   2   9       98.08       73.74     12.87 o
  17   2   9       27.09        7.33      9.30 o
  18   2   9      161.73      151.30     17.65 o
  19   2   9       33.38       30.15     11.71 o
   7   3   9      243.46      246.06     17.05 o
   8   3   9       60.38       82.72     25.06 o
   9   3   9      686.47      649.23     37.59 o
  10   3   9       12.09       14.73     14.44 o
  11   3   9      462.22      458.90     26.60 o
  12   3   9      169.79      181.55     17.17 o
  13   3   9      154.79      160.54     17.34 o
  14   3   9      101.41       81.44     13.54 o
  15   3   9       25.26        7.21      9.57 o
  16   3   9       14.44       27.90     11.06 o
  17   3   9       97.71       80.02     15.00 o
  18   3   9        9.72       -4.77     10.06 o
   9   4   9      102.18       75.17     17.41 o
  10   4   9      372.56      414.79     26.90 o
  11   4   9       65.92       76.03     13.64 o
  12   4   9      171.05      172.30     19.23 o
  13   4   9       79.59       69.82     14.59 o
  14   4   9       19.74       30.16     12.27 o
  15   4   9        6.40       -8.87      8.87 o
  16   4   9        9.33        1.40     10.02 o
  17   4   9       19.72       31.37     11.39 o
   9   5   9      751.10      720.30     53.51 o
  10   5   9       26.27       40.77     16.99 o
  11   5   9      269.46      203.43     27.18 o
  12   5   9        9.19       20.60     12.52 o
  13   5   9        0.44       -7.99     13.50 o
  14   5   9       31.94       22.48     11.21 o
  15   5   9       62.55       57.10     12.89 o
   1   6   9       12.45        8.49     12.32 o
   2   6   9      306.01      262.04     26.76 o
   3   6   9       21.21        9.77     13.59 o
   4   6   9      474.37      471.00     37.37 o
   5   6   9      164.63      175.40     23.36 o
   6   6   9      505.04      560.19     44.17 o
   7   6   9       74.21       56.91     18.26 o
   8   6   9      606.00      541.50     42.05 o
   9   6   9        3.48       -6.80     15.29 o
  10   6   9      287.73      301.97     31.85 o
  11   6   9       30.62       58.61     19.54 o
  12   6   9      118.58      112.55     22.93 o
   3   7   9      227.97      174.55     24.21 o
   4   7   9       10.36        3.40     14.44 o
   5   7   9      190.07      197.91     27.18 o
   6   7   9       25.01       36.95     18.26 o
   7   7   9      236.88      205.56     28.46 o
   8   7   9       11.38       18.69     17.41 o
   4   0  10      292.00      228.07     17.84 o
   6   0  10      147.48      183.05     14.86 o
   8   0  10      206.50      208.53     19.11 o
  10   0  10      348.56      461.23     31.85 o
  12   0  10      362.96      406.02     37.37 o
  14   0  10      674.75      696.52     53.09 o
  16   0  10      558.95      518.14     47.14 o
  18   0  10      161.13      138.03     23.78 o
   3   1  10     2066.69     1693.31    117.22 o
   4   1  10      175.10      159.32     10.96 o
   5   1  10      601.41      591.68     28.83 o
   6   1  10      454.55      439.46     33.76 o
   7   1  10       23.54        9.33      5.50 o
   8   1  10      718.47      623.33     31.53 o
   9   1  10      383.09      328.22     18.89 o
  10   1  10      672.60      675.41     34.83 o
  11   1  10      684.69      719.36     36.18 o
  12   1  10       66.31       66.91     10.33 o
  13   1  10      959.89      889.76     46.40 o
  14   1  10        0.45        3.47      9.77 o
  15   1  10      698.53      653.58     37.69 o
  16   1  10       31.18       21.65      9.90 o
  17   1  10      363.88      359.32     24.77 o
  18   1  10       29.89       18.69     10.51 o
  19   1  10       98.93       93.23     15.01 o
   0   2  10     1704.55     1491.99     97.26 o
   1   2  10       21.51        7.38      4.46 o
   2   2  10      710.28      655.81     35.54 o
   3   2  10        3.51        7.64      4.79 o
   4   2  10     1460.02     1151.80     80.27 o
   5   2  10       38.93       39.93     13.80 o
   6   2  10      230.95      243.65     16.39 o
   7   2  10      285.06      280.17     18.20 o
   8   2  10       10.36       18.08      7.55 o
   9   2  10       30.93       35.16      9.77 o
  10   2  10      587.76      539.94     29.39 o
  11   2  10      314.46      359.32     22.20 o
  12   2  10     1135.15     1127.97     74.32 o
  13   2  10       25.75       32.90      9.67 o
  14   2  10      809.91      827.81     43.98 o
  15   2  10       29.04       28.40      9.90 o
  16   2  10      530.36      528.99     30.43 o
  17   2  10       27.04       22.71     10.62 o
  18   2  10      274.17      290.77     26.54 o
  19   2  10        3.19       -5.10      9.60 o
   6   3  10      129.79      143.13     19.54 o
   7   3  10       16.38       21.92      8.57 o
   8   3  10      200.74      217.22     21.87 o
   9   3  10      194.36      208.61     17.52 o
  10   3  10      319.25      248.26     25.48 o
  11   3  10      411.42      346.77     32.91 o
  12   3  10      113.02      134.03     15.71 o
  13   3  10      660.85      689.96     38.82 o
  14   3  10        1.87        7.95      9.79 o
  15   3  10      597.64      615.01     35.38 o
  16   3  10        2.88       -9.56     10.41 o
  17   3  10      343.20      337.22     34.40 o
  18   3  10       17.63        7.43     12.53 o
   9   4  10        8.36        3.40     14.86 o
  10   4  10      351.48      385.56     33.55 o
  11   4  10       18.06       14.31     10.93 o
  12   4  10      607.62      590.99     33.97 o
  13   4  10        2.09       -4.14     10.46 o
  14   4  10      634.41      607.91     37.58 o
  15   4  10       23.49       31.24     17.63 o
  16   4  10      481.41      462.16     30.89 o
  11   5  10      412.63      367.80     35.68 o
  12   5  10        9.72       -1.60     12.53 o
  13   5  10      437.19      424.08     88.13 o
  14   5  10        9.52       18.13     11.11 o
   1   6  10       52.95       33.98     14.44 o
   2   6  10      201.40      189.84     22.93 o
   3   6  10        5.31      -12.32     12.74 o
   4   6  10      100.47       86.22     18.69 o
   5   6  10       47.87       29.73     15.29 o
   6   6  10       22.62        5.52     14.86 o
   7   6  10       98.03      112.97     20.81 o
   8   6  10       46.05       22.93     16.56 o
   9   6  10       53.12       44.59     18.26 o
  10   6  10       79.98       94.28     21.24 o
  11   6  10       22.34        9.77     17.41 o
   4   7  10       37.70       35.68     16.99 o
   5   7  10       27.83       36.52     17.84 o
   6   7  10       24.53       37.80     19.11 o
   4   0  11      714.00      605.21     41.62 o
   6   0  11     1101.02     1231.22     79.00 o
  10   0  11     1331.07     1499.64    100.66 o
  12   0  11       99.41      111.70     16.99 o
  14   0  11       45.17       -5.52     10.19 o
  16   0  11      231.50      259.50     28.46 o
  18   0  11      238.12      169.46     25.48 o
   4   1  11      290.43      323.20     23.78 o
   5   1  11     2213.33     2085.43    108.30 o
   6   1  11        8.37        5.38      5.25 o
   7   1  11     1880.77     1791.36     79.28 o
   8   1  11      151.78      159.07     12.53 o
   9   1  11     1903.26     1849.70     80.63 o
  10   1  11        9.54       -0.27     15.29 o
  11   1  11      642.76      614.07     31.83 o
  12   1  11       41.11       60.72     15.93 o
  13   1  11       71.76       93.11     11.97 o
  14   1  11       10.75       12.26      8.39 o
  15   1  11       80.62       60.10     11.41 o
  16   1  11       72.65       80.82     12.90 o
  17   1  11      192.03      216.04     19.07 o
  18   1  11        4.19       -4.85      9.07 o
   3   2  11      315.86      271.81     23.36 o
   4   2  11     1684.83     1299.60     95.13 o
   5   2  11      132.14      109.57     16.14 o
   6   2  11     1917.17     1922.95     86.79 o
   7   2  11      112.06      117.03     11.54 o
   8   2  11     2692.52     2399.89    111.41 o
   9   2  11      113.22      123.44     12.53 o
  10   2  11      860.52      932.19     45.18 o
  11   2  11       73.97       62.77     12.95 o
  12   2  11      431.70      390.45     24.00 o
  13   2  11       45.92       30.69     12.74 o
  14   2  11       42.24       75.05     13.17 o
  15   2  11       12.48        9.56      8.99 o
  16   2  11       42.29       40.44     15.08 o
  17   2  11       14.09       18.47     10.81 o
  18   2  11      212.75      192.34     20.12 o
   5   3  11      500.81      476.52     39.50 o
   6   3  11       44.44       22.51     12.74 o
   7   3  11      546.00      487.14     42.05 o
   8   3  11       27.45       31.20      9.79 o
   9   3  11      326.07      363.12     25.48 o
  10   3  11       25.58       24.96     10.16 o
  11   3  11      322.94      330.61     22.73 o
  12   3  11       11.51        4.83      9.79 o
  13   3  11       98.70       91.97     14.07 o
  14   3  11       15.25       -3.01      9.86 o
  15   3  11        7.70       -4.57     10.00 o
  16   3  11       65.74       64.82     14.11 o
  17   3  11       78.48       55.73     13.81 o
   8   4  11      430.36      440.85     39.50 o
   9   4  11        8.52       -2.97     14.02 o
  10   4  11      216.19      195.37     28.46 o
  11   4  11       38.20       32.77     23.15 o
  12   4  11       69.69       82.59     14.93 o
  13   4  11       12.41        6.54     11.79 o
  14   4  11        3.35      -10.92     10.92 o
  15   4  11       55.20       50.80     20.39 o
  10   5  11        8.04        2.97     16.99 o
  11   5  11      222.88      217.87     31.85 o
  13   5  11        4.39        2.97     18.26 o
   1   6  11       13.11        7.64     13.17 o
   2   6  11       41.75       37.80     15.71 o
   3   6  11       60.27       47.14     15.71 o
   4   6  11      293.89      240.38     27.61 o
   5   6  11       26.31       36.52     16.56 o
   6   6  11      558.81      465.48     40.77 o
   7   6  11       79.52       64.13     18.26 o
   8   6  11      496.88      417.91     39.50 o
   9   6  11       13.66       17.84     16.56 o
  10   6  11      273.57      201.74     28.03 o
   6   0  12      180.72      146.95     14.44 o
   8   0  12       33.30       32.28      9.34 o
  10   0  12      368.91      381.39     31.85 o
  12   0  12      708.75      612.85     47.99 o
  14   0  12      639.15      590.34     47.57 o
  16   0  12      264.18      285.83     29.73 o
  18   0  12      205.04      183.47     26.76 o
   6   1  12      258.85      219.22     13.51 o
   7   1  12        9.24        5.30      5.55 o
   8   1  12      147.18      141.60     14.02 o
   9   1  12       70.07       69.80      9.30 o
  10   1  12      162.71      211.67     22.08 o
  11   1  12      638.29      670.76     34.68 o
  12   1  12        8.71       -3.29      7.35 o
  13   1  12      819.97      774.23     41.44 o
  14   1  12       22.75       10.86      8.65 o
  15   1  12      411.03      427.70     26.43 o
  16   1  12       18.47       26.30     10.20 o
  17   1  12      174.17      174.73     26.33 o
  18   1  12        3.68       -8.92     12.32 o
   7   2  12       99.61      117.22     15.71 o
   8   2  12        3.76        6.16      8.71 o
   9   2  12       23.69       10.09     12.10 o
  10   2  12      231.07      220.40     16.78 o
  11   2  12       23.79       26.76      9.31 o
  12   2  12      700.92      694.32     38.86 o
  13   2  12        8.70        9.35      8.55 o
  14   2  12      724.03      737.01     40.07 o
  15   2  12       15.19      -11.47     11.89 o
  16   2  12      357.60      323.63     32.28 o
  17   2  12       14.47       -3.82     12.32 o
   9   3  12      185.81      210.23     23.78 o
  10   3  12       34.17       24.21     12.74 o
  11   3  12      204.45      212.78     25.06 o
  12   3  12        1.21        8.92     13.17 o
  13   3  12      490.63      530.88     41.62 o
  14   3  12       17.33       26.33     15.29 o
  15   3  12      631.55      595.86     49.27 o
  16   3  12        6.93      -13.59     13.59 o
  12   4  12      303.72      287.53     31.85 o
  13   4  12        0.48       -7.22     14.86 o
  14   4  12      340.25      328.72     33.55 o
   2   6  12      232.54      164.79     23.78 o
   3   6  12       64.88       11.47     14.86 o
   4   6  12      246.42      224.25     27.61 o
   5   6  12       74.50       64.56     17.84 o
   6   6  12       16.04        3.82     16.14 o
   7   6  12       79.66       80.69     19.11 o
   8   6  12       27.35       33.55     17.84 o
 
